# Supplementary material for: Genome-wide association study of 17 serum biochemical indicators in a chicken F2 resource population
Source: BMC Genomics. 2023 Mar 2;24:98. doi: 10.1186/s12864-023-09206-7 (PMC9983160; doi:10.1186/s12864-023-09206-7)
Supplement: Supplementary file 8 — Additional file 8. Figure S1 [file 12864_2023_9206_MOESM8_ESM.xlsx]

## Sheet: Table S6. Significant SNPs
Table S6. Significant SNPs for serum biochemical indicators.
Traits	Chr1	Position(bp)2	REF3	ALLE4	-log10(P) value5	Region6	Neareat genes	Neareat genes (Ensembl)
AKP	3	100223157	T	C	5.78905	intergenic_region	FAM49A-ENSGALG00000044890	ENSGALG00000016463-ENSGALG00000044890	AC=156;AF=0.106;AN=1470;set=A;ANN=T|intergenic_region|MODIFIER|FAM49A-ENSGALG00000044890|ENSGALG00000016463-ENSGALG00000044890|intergenic_region|ENSGALG00000016463-ENSGALG00000044890|||||||||
AKP	3	100223158	C	A	5.78905	intergenic_region	FAM49A-ENSGALG00000044890	ENSGALG00000016463-ENSGALG00000044890	AC=156;AF=0.106;AN=1470;set=A;ANN=C|intergenic_region|MODIFIER|FAM49A-ENSGALG00000044890|ENSGALG00000016463-ENSGALG00000044890|intergenic_region|ENSGALG00000016463-ENSGALG00000044890|||||||||
AKP	21	5461244	A	G	7.01323	downstream_gene_variant	CD30	ENSGALG00000039741	AC=182;AF=0.124;AN=1470;set=A;ANN=A|downstream_gene_variant|MODIFIER|CD30|ENSGALG00000039741|transcript|ENSGALT00000067560|protein_coding||c.*1544C>T|||||7548|,A|intron_variant|MODIFIER|ENSGALG00000034213|ENSGALG00000034213|transcript|ENSGALT00000061967|protein_coding|1/9|c.55-175C>T||||||,A|intron_variant|MODIFIER|ENSGALG00000034213|ENSGALG00000034213|transcript|ENSGALT00000074852|protein_coding…
AKP	21	5461254	A	G	6.6676	downstream_gene_variant	CD30	ENSGALG00000039741	AC=130;AF=0.088;AN=1470;set=A;ANN=A|downstream_gene_variant|MODIFIER|CD30|ENSGALG00000039741|transcript|ENSGALT00000067560|protein_coding||c.*1544C>T|||||7538|,A|intron_variant|MODIFIER|ENSGALG00000034213|ENSGALG00000034213|transcript|ENSGALT00000061967|protein_coding|1/9|c.55-185C>T||||||,A|intron_variant|MODIFIER|ENSGALG00000034213|ENSGALG00000034213|transcript|ENSGALT00000074852|protein_coding…
AKP	21	5580036	A	G	5.83939	downstream_gene_variant	ENSGALG00000028991	ENSGALG00000028991	AC=161;AF=0.110;AN=1470;set=A;ANN=A|downstream_gene_variant|MODIFIER|ENSGALG00000028991|ENSGALG00000028991|transcript|ENSGALT00000045464|protein_coding||c.*482G>A|||||6991|,A|downstream_gene_variant|MODIFIER|ENSGALG00000004574|ENSGALG00000004574|transcript|ENSGALT00000034931|protein_coding||c.*508G>A|||||549|,A|downstream_gene_variant|MODIFIER|CLCN6|ENSGALG00000004590|transcript|ENSGALT0000000730…
AKP	21	5773850	A	T	6.5962	intergenic_region	ENSGALG00000032291-GUCA2A	ENSGALG00000032291-ENSGALG00000027269	AC=128;AF=0.087;AN=1470;set=A;ANN=A|intergenic_region|MODIFIER|ENSGALG00000032291-GUCA2A|ENSGALG00000032291-ENSGALG00000027269|intergenic_region|ENSGALG00000032291-ENSGALG00000027269|||||||||
AKP	21	5775071	A	G	5.81601	intergenic_region	ENSGALG00000032291-GUCA2A	ENSGALG00000032291-ENSGALG00000027269	AC=203;AF=0.138;AN=1470;set=A;ANN=A|intergenic_region|MODIFIER|ENSGALG00000032291-GUCA2A|ENSGALG00000032291-ENSGALG00000027269|intergenic_region|ENSGALG00000032291-ENSGALG00000027269|||||||||
AKP	21	5775104	G	A	5.81601	intergenic_region	ENSGALG00000032291-GUCA2A	ENSGALG00000032291-ENSGALG00000027269	AC=203;AF=0.138;AN=1470;set=A;ANN=G|intergenic_region|MODIFIER|ENSGALG00000032291-GUCA2A|ENSGALG00000032291-ENSGALG00000027269|intergenic_region|ENSGALG00000032291-ENSGALG00000027269|||||||||
AKP	21	5857768	C	T	6.60879	intergenic_region	GUCA2A-LACTBL1	ENSGALG00000027269-ENSGALG00000026658	AC=200;AF=0.136;AN=1470;set=A;ANN=C|intergenic_region|MODIFIER|GUCA2A-LACTBL1|ENSGALG00000027269-ENSGALG00000026658|intergenic_region|ENSGALG00000027269-ENSGALG00000026658|||||||||
AKP	21	5859528	A	T	6.18161	downstream_gene_variant	LACTBL1	ENSGALG00000026658	AC=155;AF=0.105;AN=1470;set=A;ANN=A|downstream_gene_variant|MODIFIER|LACTBL1|ENSGALG00000026658|transcript|ENSGALT00000045232|protein_coding||c.*1521A>T|||||8655|,A|intergenic_region|MODIFIER|GUCA2A-LACTBL1|ENSGALG00000027269-ENSGALG00000026658|intergenic_region|ENSGALG00000027269-ENSGALG00000026658|||||||||
AKP	21	5991015	C	G	6.28305	intron_variant	EPHB2	ENSGALG00000004741	AC=139;AF=0.095;AN=1470;set=A;ANN=C|intron_variant|MODIFIER|EPHB2|ENSGALG00000004741|transcript|ENSGALT00000007553|protein_coding|3/15|c.836-3268C>G||||||
AKP	21	6099911	T	C	6.042	upstream_gene_variant	C1QA	ENSGALG00000021569	AC=1188;AF=0.808;AN=1470;set=A;ANN=C|upstream_gene_variant|MODIFIER|C1QA|ENSGALG00000021569|transcript|ENSGALT00000007608|protein_coding||c.-95A>G|||||9037|,C|intergenic_region|MODIFIER|C1QA-EPHA8|ENSGALG00000021569-ENSGALG00000021567|intergenic_region|ENSGALG00000021569-ENSGALG00000021567|||||||||
AKP	21	6122142	C	T	6.49187	downstream_gene_variant	EPHA8	ENSGALG00000021567	AC=1295;AF=0.881;AN=1470;set=A;ANN=T|downstream_gene_variant|MODIFIER|EPHA8|ENSGALG00000021567|transcript|ENSGALT00000007554|protein_coding||c.*3000G>A|||||5880|,T|intergenic_region|MODIFIER|C1QA-EPHA8|ENSGALG00000021569-ENSGALG00000021567|intergenic_region|ENSGALG00000021569-ENSGALG00000021567|||||||||
AKP	21	6122182	A	C	6.15532	downstream_gene_variant	EPHA8	ENSGALG00000021567	AC=1191;AF=0.810;AN=1470;set=A;ANN=C|downstream_gene_variant|MODIFIER|EPHA8|ENSGALG00000021567|transcript|ENSGALT00000007554|protein_coding||c.*3000T>G|||||5840|,C|intergenic_region|MODIFIER|C1QA-EPHA8|ENSGALG00000021569-ENSGALG00000021567|intergenic_region|ENSGALG00000021569-ENSGALG00000021567|||||||||
AKP	21	6122196	A	T	5.82333	downstream_gene_variant	EPHA8	ENSGALG00000021567	AC=1285;AF=0.874;AN=1470;set=A;ANN=T|downstream_gene_variant|MODIFIER|EPHA8|ENSGALG00000021567|transcript|ENSGALT00000007554|protein_coding||c.*3000T>A|||||5826|,T|intergenic_region|MODIFIER|C1QA-EPHA8|ENSGALG00000021569-ENSGALG00000021567|intergenic_region|ENSGALG00000021569-ENSGALG00000021567|||||||||
AKP	21	6407952	T	G	8.21561	downstream_gene_variant	ENSGALG00000021561	ENSGALG00000021561	AC=134;AF=0.091;AN=1470;set=A;ANN=T|downstream_gene_variant|MODIFIER|ENSGALG00000021561|ENSGALG00000021561|transcript|ENSGALT00000034893|protein_coding||c.*648G>T|||||2302|,T|downstream_gene_variant|MODIFIER|YBX1|ENSGALG00000004848|transcript|ENSGALT00000060180|protein_coding||c.*684C>A|||||414|,T|downstream_gene_variant|MODIFIER|PPIH|ENSGALG00000004874|transcript|ENSGALT00000048626|protein_codin…
AKP	21	6418956	T	G	6.8424	3_prime_UTR_variant	PPIH	ENSGALG00000004874	AC=330;AF=0.224;AN=1470;set=A;ANN=T|3_prime_UTR_variant|MODIFIER|PPIH|ENSGALG00000004874|transcript|ENSGALT00000048626|protein_coding|10/10|c.*770C>A|||||2290|,T|3_prime_UTR_variant|MODIFIER|PPIH|ENSGALG00000004874|transcript|ENSGALT00000081502|protein_coding|10/10|c.*770C>A|||||2290|,T|upstream_gene_variant|MODIFIER|YBX1|ENSGALG00000004848|transcript|ENSGALT00000076455|protein_coding||c.-182C>A|…
AKP	21	6418957	T	A	6.8424	3_prime_UTR_variant	PPIH	ENSGALG00000004874	AC=330;AF=0.224;AN=1470;set=A;ANN=T|3_prime_UTR_variant|MODIFIER|PPIH|ENSGALG00000004874|transcript|ENSGALT00000048626|protein_coding|10/10|c.*769T>A|||||2289|,T|3_prime_UTR_variant|MODIFIER|PPIH|ENSGALG00000004874|transcript|ENSGALT00000081502|protein_coding|10/10|c.*769T>A|||||2289|,T|upstream_gene_variant|MODIFIER|YBX1|ENSGALG00000004848|transcript|ENSGALT00000076455|protein_coding||c.-182T>A|…
AKP	21	6419031	A	G	6.66169	3_prime_UTR_variant	PPIH	ENSGALG00000004874	AC=279;AF=0.190;AN=1470;set=A;ANN=A|3_prime_UTR_variant|MODIFIER|PPIH|ENSGALG00000004874|transcript|ENSGALT00000048626|protein_coding|10/10|c.*695C>T|||||2215|,A|3_prime_UTR_variant|MODIFIER|PPIH|ENSGALG00000004874|transcript|ENSGALT00000081502|protein_coding|10/10|c.*695C>T|||||2215|,A|upstream_gene_variant|MODIFIER|YBX1|ENSGALG00000004848|transcript|ENSGALT00000076455|protein_coding||c.-182C>T|…
AKP	21	6665730	T	C	6.46489	upstream_gene_variant	uc_338	ENSGALG00000026324	AC=334;AF=0.227;AN=1470;set=A;ANN=T|upstream_gene_variant|MODIFIER|uc_338|ENSGALG00000026324|transcript|ENSGALT00000043203|misc_RNA||n.-1C>T|||||9222|,T|intron_variant|MODIFIER|EIF4G3|ENSGALG00000010084|transcript|ENSGALT00000060757|protein_coding|3/33|c.393+5434C>T||||||,T|intron_variant|MODIFIER|EIF4G3|ENSGALG00000010084|transcript|ENSGALT00000068273|protein_coding|3/33|c.393+5434C>T||||||,T|in…
AKP	24	266975	C	T	6.42305	upstream_gene_variant	ROBO3	ENSGALG00000045816	AC=327;AF=0.222;AN=1470;set=A;ANN=C|upstream_gene_variant|MODIFIER|ROBO3|ENSGALG00000045816|transcript|ENSGALT00000086702|protein_coding||c.-1A>G|||||7434|,C|upstream_gene_variant|MODIFIER|MSANTD2|ENSGALG00000043163|transcript|ENSGALT00000049344|protein_coding||c.-17T>C|||||230|,C|intergenic_region|MODIFIER|ROBO3-MSANTD2|ENSGALG00000045816-ENSGALG00000043163|intergenic_region|ENSGALG00000045816-E…
AKP	24	445407	T	C	12.2064	downstream_gene_variant	DCPS	ENSGALG00000031143	AC=594;AF=0.404;AN=1470;set=A;ANN=T|downstream_gene_variant|MODIFIER|DCPS|ENSGALG00000031143|transcript|ENSGALT00000076800|protein_coding||c.*859C>T|||||6487|,T|downstream_gene_variant|MODIFIER|KIRREL3|ENSGALG00000029197|transcript|ENSGALT00000070667|protein_coding||c.*2343G>A|||||8828|,T|downstream_gene_variant|MODIFIER|DCPS|ENSGALG00000031143|transcript|ENSGALT00000083557|protein_coding||c.*619…
AKP	24	445418	A	G	12.2064	downstream_gene_variant	DCPS	ENSGALG00000031143	AC=594;AF=0.404;AN=1470;set=A;ANN=A|downstream_gene_variant|MODIFIER|DCPS|ENSGALG00000031143|transcript|ENSGALT00000076800|protein_coding||c.*859G>A|||||6498|,A|downstream_gene_variant|MODIFIER|KIRREL3|ENSGALG00000029197|transcript|ENSGALT00000070667|protein_coding||c.*2343C>T|||||8817|,A|downstream_gene_variant|MODIFIER|DCPS|ENSGALG00000031143|transcript|ENSGALT00000083557|protein_coding||c.*619…
AKP	24	560619	T	C	6.31727	intron_variant	KIRREL3	ENSGALG00000029197	AC=108;AF=0.073;AN=1470;set=A;ANN=T|intron_variant|MODIFIER|KIRREL3|ENSGALG00000029197|transcript|ENSGALT00000070667|protein_coding|1/16|c.62-39175G>A||||||,T|intron_variant|MODIFIER|KIRREL3|ENSGALG00000029197|transcript|ENSGALT00000047321|protein_coding|1/15|c.62-39175G>A||||||,T|intron_variant|MODIFIER|KIRREL3|ENSGALG00000029197|transcript|ENSGALT00000073846|protein_coding|1/15|c.62-57790G>A|||…
AKP	24	593696	A	G	6.18286	intron_variant	KIRREL3	ENSGALG00000029197	AC=495;AF=0.337;AN=1470;set=A;ANN=A|intron_variant|MODIFIER|KIRREL3|ENSGALG00000029197|transcript|ENSGALT00000070667|protein_coding|1/16|c.62-72252C>T||||||,A|intron_variant|MODIFIER|KIRREL3|ENSGALG00000029197|transcript|ENSGALT00000047321|protein_coding|1/15|c.62-72252C>T||||||,A|intron_variant|MODIFIER|KIRREL3|ENSGALG00000029197|transcript|ENSGALT00000073846|protein_coding|1/15|c.62-90867C>T|||…
AKP	24	1341331	G	A	7.50017	upstream_gene_variant	BARX2B	ENSGALG00000029382	AC=118;AF=0.080;AN=1470;set=A;ANN=G|upstream_gene_variant|MODIFIER|BARX2B|ENSGALG00000029382|transcript|ENSGALT00000055715|protein_coding||c.-56A>G|||||3884|,G|intergenic_region|MODIFIER|ENSGALG00000037871-BARX2B|ENSGALG00000037871-ENSGALG00000029382|intergenic_region|ENSGALG00000037871-ENSGALG00000029382|||||||||
AKP	24	1514786	C	T	5.95044	intergenic_region	APLP2-ENSGALG00000033660	ENSGALG00000001250-ENSGALG00000033660	AC=222;AF=0.151;AN=1470;set=A;ANN=C|intergenic_region|MODIFIER|APLP2-ENSGALG00000033660|ENSGALG00000001250-ENSGALG00000033660|intergenic_region|ENSGALG00000001250-ENSGALG00000033660|||||||||
AKP	24	1514869	T	C	5.81377	intergenic_region	APLP2-ENSGALG00000033660	ENSGALG00000001250-ENSGALG00000033660	AC=227;AF=0.154;AN=1470;set=A;ANN=T|intergenic_region|MODIFIER|APLP2-ENSGALG00000033660|ENSGALG00000001250-ENSGALG00000033660|intergenic_region|ENSGALG00000001250-ENSGALG00000033660|||||||||
AKP	24	1614625	C	G	5.72098	downstream_gene_variant	ZBTB44	ENSGALG00000001341	AC=708;AF=0.482;AN=1470;set=A;ANN=C|downstream_gene_variant|MODIFIER|ZBTB44|ENSGALG00000001341|transcript|ENSGALT00000002047|protein_coding||c.*1903C>G|||||7321|,C|intron_variant|MODIFIER|ZBTB44|ENSGALG00000001341|transcript|ENSGALT00000056258|protein_coding|4/5|c.1601+8775C>G||||||
AKP	24	2136347	T	C	6.46874	intron_variant	OPCML	ENSGALG00000001442	AC=114;AF=0.078;AN=1470;set=A;ANN=T|intron_variant|MODIFIER|OPCML|ENSGALG00000001442|transcript|ENSGALT00000002194|protein_coding|1/6|c.168-6426G>A||||||,T|intron_variant|MODIFIER|OPCML|ENSGALG00000001442|transcript|ENSGALT00000089972|protein_coding|2/7|c.147-6426G>A||||||,T|intron_variant|MODIFIER|OPCML|ENSGALG00000001442|transcript|ENSGALT00000034533|protein_coding|2/7|c.147-6426G>A||||||WARNIN…
AKP	24	2265795	C	G	5.80945	intron_variant	OPCML	ENSGALG00000001442	AC=578;AF=0.393;AN=1470;set=A;ANN=C|intron_variant|MODIFIER|OPCML|ENSGALG00000001442|transcript|ENSGALT00000089972|protein_coding|1/7|c.62-65150C>G||||||
AMY	8	14130650	A	T	5.78895	intergenic_region	RPL5-ENSGALG00000029582	ENSGALG00000005922-ENSGALG00000029582	AC=94;AF=0.064;AN=1470;set=A;ANN=A|intergenic_region|MODIFIER|RPL5-ENSGALG00000029582|ENSGALG00000005922-ENSGALG00000029582|intergenic_region|ENSGALG00000005922-ENSGALG00000029582|||||||||
AMY	8	14130651	T	C	5.78895	intergenic_region	RPL5-ENSGALG00000029582	ENSGALG00000005922-ENSGALG00000029582	AC=94;AF=0.064;AN=1470;set=A;ANN=T|intergenic_region|MODIFIER|RPL5-ENSGALG00000029582|ENSGALG00000005922-ENSGALG00000029582|intergenic_region|ENSGALG00000005922-ENSGALG00000029582|||||||||
AMY	8	14130827	G	A	5.84088	intergenic_region	RPL5-ENSGALG00000029582	ENSGALG00000005922-ENSGALG00000029582	AC=79;AF=0.054;AN=1470;set=A;ANN=G|intergenic_region|MODIFIER|RPL5-ENSGALG00000029582|ENSGALG00000005922-ENSGALG00000029582|intergenic_region|ENSGALG00000005922-ENSGALG00000029582|||||||||
CHE	9	19027944	C	T	6.51605	intron_variant	nlgn1	ENSGALG00000040938	AC=1324;AF=0.901;AN=1470;set=A;ANN=T|intron_variant|MODIFIER|nlgn1|ENSGALG00000040938|transcript|ENSGALT00000047878|protein_coding|2/6|c.554-33468G>A||||||,T|intron_variant|MODIFIER|nlgn1|ENSGALG00000040938|transcript|ENSGALT00000085099|protein_coding|2/5|c.554-41772G>A||||||,T|intron_variant|MODIFIER|nlgn1|ENSGALG00000040938|transcript|ENSGALT00000087214|protein_coding|1/4|c.494-41772G>A||||||,T…
CHE	9	19037630	T	C	7.60502	intron_variant	nlgn1	ENSGALG00000040938	AC=330;AF=0.224;AN=1470;set=A;ANN=T|intron_variant|MODIFIER|nlgn1|ENSGALG00000040938|transcript|ENSGALT00000047878|protein_coding|2/6|c.554-43154G>A||||||,T|intron_variant|MODIFIER|nlgn1|ENSGALG00000040938|transcript|ENSGALT00000085099|protein_coding|2/5|c.553+44971G>A||||||,T|intron_variant|MODIFIER|nlgn1|ENSGALG00000040938|transcript|ENSGALT00000087214|protein_coding|1/4|c.493+45459G>A||||||,T|…
CHE	9	19091295	A	G	8.12795	upstream_gene_variant	nlgn1	ENSGALG00000040938	AC=151;AF=0.103;AN=1470;set=A;ANN=A|upstream_gene_variant|MODIFIER|nlgn1|ENSGALG00000040938|transcript|ENSGALT00000047878|protein_coding||c.-314C>T|||||7401|,A|upstream_gene_variant|MODIFIER|nlgn1|ENSGALG00000040938|transcript|ENSGALT00000085099|protein_coding||c.-1C>T|||||7714|,A|upstream_gene_variant|MODIFIER|nlgn1|ENSGALG00000040938|transcript|ENSGALT00000087214|protein_coding||c.-1C>T|||||771…
CHE	9	19318919	T	C	7.36407	intron_variant	ENSGALG00000009157	ENSGALG00000009157	AC=317;AF=0.216;AN=1470;set=A;ANN=T|intron_variant|MODIFIER|ENSGALG00000009157|ENSGALG00000009157|transcript|ENSGALT00000014916|protein_coding|16/22|c.1686-73G>A||||||
CHE	9	19453025	A	C	6.38711	intron_variant	FNDC3B	ENSGALG00000009222	AC=488;AF=0.332;AN=1470;set=A;ANN=A|intron_variant|MODIFIER|FNDC3B|ENSGALG00000009222|transcript|ENSGALT00000015009|protein_coding|7/25|c.855+1555G>T||||||,A|intron_variant|MODIFIER|FNDC3B|ENSGALG00000009222|transcript|ENSGALT00000071005|protein_coding|6/24|c.855+1555G>T||||||,A|intron_variant|MODIFIER|FNDC3B|ENSGALG00000009222|transcript|ENSGALT00000052628|protein_coding|7/24|c.855+1555G>T||||||…
CHE	9	19462943	T	C	6.0236	intron_variant	FNDC3B	ENSGALG00000009222	AC=681;AF=0.463;AN=1470;set=A;ANN=T|intron_variant|MODIFIER|FNDC3B|ENSGALG00000009222|transcript|ENSGALT00000015009|protein_coding|6/25|c.796+7745G>A||||||,T|intron_variant|MODIFIER|FNDC3B|ENSGALG00000009222|transcript|ENSGALT00000071005|protein_coding|5/24|c.796+7745G>A||||||,T|intron_variant|MODIFIER|FNDC3B|ENSGALG00000009222|transcript|ENSGALT00000052628|protein_coding|6/24|c.796+7745G>A||||||…
CHE	9	19671778	T	C	6.01831	downstream_gene_variant	ENSGALG00000036531	ENSGALG00000036531	AC=185;AF=0.126;AN=1470;set=A;ANN=T|downstream_gene_variant|MODIFIER|ENSGALG00000036531|ENSGALG00000036531|transcript|ENSGALT00000073131|lincRNA||n.*1071G>A|||||597|,T|intron_variant|MODIFIER|TNIK|ENSGALG00000009298|transcript|ENSGALT00000015126|protein_coding|1/32|c.58-2508C>T||||||,T|intron_variant|MODIFIER|TNIK|ENSGALG00000009298|transcript|ENSGALT00000058071|protein_coding|1/31|c.58-2508C>T||…
CHE	9	19727493	A	T	5.76479	upstream_gene_variant	TNIK	ENSGALG00000009298	AC=562;AF=0.382;AN=1470;set=A;ANN=A|upstream_gene_variant|MODIFIER|TNIK|ENSGALG00000009298|transcript|ENSGALT00000069666|protein_coding||c.-1T>A|||||7348|,A|upstream_gene_variant|MODIFIER|TNIK|ENSGALG00000009298|transcript|ENSGALT00000081157|protein_coding||c.-1T>A|||||7348|,A|intron_variant|MODIFIER|TNIK|ENSGALG00000009298|transcript|ENSGALT00000015126|protein_coding|5/32|c.418-450T>A||||||,A|in…
CHE	9	19727517	G	A	5.94027	upstream_gene_variant	TNIK	ENSGALG00000009298	AC=560;AF=0.381;AN=1470;set=A;ANN=G|upstream_gene_variant|MODIFIER|TNIK|ENSGALG00000009298|transcript|ENSGALT00000069666|protein_coding||c.-1A>G|||||7324|,G|upstream_gene_variant|MODIFIER|TNIK|ENSGALG00000009298|transcript|ENSGALT00000081157|protein_coding||c.-1A>G|||||7324|,G|intron_variant|MODIFIER|TNIK|ENSGALG00000009298|transcript|ENSGALT00000015126|protein_coding|5/32|c.418-426A>G||||||,G|in…
CHE	9	19810793	T	C	5.72019	downstream_gene_variant	EIF5A2	ENSGALG00000009309	AC=237;AF=0.161;AN=1470;set=A;ANN=T|downstream_gene_variant|MODIFIER|EIF5A2|ENSGALG00000009309|transcript|ENSGALT00000039360|protein_coding||c.*1055C>T|||||8306|,T|downstream_gene_variant|MODIFIER|RPL22L1|ENSGALG00000009312|transcript|ENSGALT00000033073|protein_coding||c.*445C>T|||||3445|,T|downstream_gene_variant|MODIFIER|EIF5A2|ENSGALG00000009309|transcript|ENSGALT00000084378|protein_coding||c.…
CHE	9	19911232	A	G	6.22031	upstream_gene_variant	ENSGALG00000009372	ENSGALG00000009372	AC=296;AF=0.201;AN=1470;set=A;ANN=A|upstream_gene_variant|MODIFIER|ENSGALG00000009372|ENSGALG00000009372|transcript|ENSGALT00000015267|protein_coding||c.-83G>A|||||6342|,A|intron_variant|MODIFIER|PRKCI|ENSGALG00000009364|transcript|ENSGALT00000039316|protein_coding|1/17|c.111-2719C>T||||||,A|intron_variant|MODIFIER|PRKCI|ENSGALG00000009364|transcript|ENSGALT00000015251|protein_coding|1/16|c.-209-…
CHE	9	19918796	C	T	7.58756	upstream_gene_variant	PRKCI	ENSGALG00000009364	AC=326;AF=0.222;AN=1470;set=A;ANN=C|upstream_gene_variant|MODIFIER|PRKCI|ENSGALG00000009364|transcript|ENSGALT00000039316|protein_coding||c.-1A>G|||||4609|,C|upstream_gene_variant|MODIFIER|PRKCI|ENSGALG00000009364|transcript|ENSGALT00000015251|protein_coding||c.-437A>G|||||4492|,C|intron_variant|MODIFIER|ENSGALG00000009372|ENSGALG00000009372|transcript|ENSGALT00000015267|protein_coding|1/14|c.-26…
CHE	9	19955550	G	A	6.8916	upstream_gene_variant	GPR160	ENSGALG00000039989	AC=1126;AF=0.766;AN=1470;set=A;ANN=A|upstream_gene_variant|MODIFIER|GPR160|ENSGALG00000039989|transcript|ENSGALT00000046350|protein_coding||c.-136C>T|||||3959|,A|downstream_gene_variant|MODIFIER|SEC62|ENSGALG00000009379|transcript|ENSGALT00000015276|protein_coding||c.*1203C>T|||||2311|,A|downstream_gene_variant|MODIFIER|SEC62|ENSGALG00000009379|transcript|ENSGALT00000081718|protein_coding||c.*119…
CHE	9	20009585	A	G	6.71815	upstream_gene_variant	LRRC34	ENSGALG00000009402	AC=956;AF=0.650;AN=1470;set=A;ANN=G|upstream_gene_variant|MODIFIER|LRRC34|ENSGALG00000009402|transcript|ENSGALT00000015314|protein_coding||c.-862A>G|||||9846|,G|downstream_gene_variant|MODIFIER|LRRIQ4|ENSGALG00000009397|transcript|ENSGALT00000015307|protein_coding||c.*1740T>C|||||5276|,G|intron_variant|MODIFIER|LRRC31|ENSGALG00000023616|transcript|ENSGALT00000039303|protein_coding|6/7|c.926-412A>…
CHE	9	20030145	T	C	8.18589	downstream_gene_variant	LRRC34	ENSGALG00000009402	AC=364;AF=0.248;AN=1470;set=A;ANN=T|downstream_gene_variant|MODIFIER|LRRC34|ENSGALG00000009402|transcript|ENSGALT00000015314|protein_coding||c.*2115C>T|||||1418|,T|downstream_gene_variant|MODIFIER|MYNN|ENSGALG00000009409|transcript|ENSGALT00000015328|protein_coding||c.*2028G>A|||||3841|,T|intergenic_region|MODIFIER|LRRC34-MYNN|ENSGALG00000009402-ENSGALG00000009409|intergenic_region|ENSGALG0000000…
CHE	9	20112404	G	A	5.97127	intron_variant	MECOM	ENSGALG00000032577	AC=458;AF=0.312;AN=1470;set=A;ANN=G|intron_variant|MODIFIER|MECOM|ENSGALG00000032577|transcript|ENSGALT00000080985|protein_coding|1/16|c.37+49358A>G||||||,G|intron_variant|MODIFIER|MECOM|ENSGALG00000032577|transcript|ENSGALT00000082933|protein_coding|1/15|c.37+49358A>G||||||
CHE	9	20276573	C	T	6.44992	intron_variant	MECOM	ENSGALG00000032577	AC=281;AF=0.191;AN=1470;set=A;ANN=C|intron_variant|MODIFIER|MECOM|ENSGALG00000032577|transcript|ENSGALT00000080985|protein_coding|2/16|c.388-44720T>C||||||,C|intron_variant|MODIFIER|MECOM|ENSGALG00000032577|transcript|ENSGALT00000082933|protein_coding|2/15|c.388-44720T>C||||||
CHE	9	20455254	A	G	6.3923	intron_variant	ENSGALG00000009458	ENSGALG00000009458	AC=172;AF=0.117;AN=1470;set=A;ANN=A|intron_variant|MODIFIER|ENSGALG00000009458|ENSGALG00000009458|transcript|ENSGALT00000015394|protein_coding|6/33|c.685+1633C>T||||||
CHE	9	21034353	A	G	6.51674	intergenic_region	ENSGALG00000028207-BCHE	ENSGALG00000028207-ENSGALG00000034860	AC=813;AF=0.553;AN=1470;set=A;ANN=G|intergenic_region|MODIFIER|ENSGALG00000028207-BCHE|ENSGALG00000028207-ENSGALG00000034860|intergenic_region|ENSGALG00000028207-ENSGALG00000034860|||||||||
CHE	9	21218848	T	G	9.31332	upstream_gene_variant	ENSGALG00000044013	ENSGALG00000044013	AC=194;AF=0.132;AN=1470;set=A;ANN=T|upstream_gene_variant|MODIFIER|ENSGALG00000044013|ENSGALG00000044013|transcript|ENSGALT00000087982|protein_coding||c.-1G>T|||||2720|,T|downstream_gene_variant|MODIFIER|SLITRK3|ENSGALG00000042159|transcript|ENSGALT00000080856|protein_coding||c.*2661G>T|||||6581|,T|intergenic_region|MODIFIER|SLITRK3-ENSGALG00000044013|ENSGALG00000042159-ENSGALG00000044013|interge…
CHE	9	21219936	G	A	6.29864	upstream_gene_variant	ENSGALG00000044013	ENSGALG00000044013	AC=1379;AF=0.938;AN=1470;set=A;ANN=A|upstream_gene_variant|MODIFIER|ENSGALG00000044013|ENSGALG00000044013|transcript|ENSGALT00000087982|protein_coding||c.-1G>A|||||1632|,A|downstream_gene_variant|MODIFIER|SLITRK3|ENSGALG00000042159|transcript|ENSGALT00000080856|protein_coding||c.*2661G>A|||||7669|,A|intergenic_region|MODIFIER|SLITRK3-ENSGALG00000044013|ENSGALG00000042159-ENSGALG00000044013|interg…
CHE	9	21255221	G	C	8.42382	downstream_gene_variant	ENSGALG00000044013	ENSGALG00000044013	AC=270;AF=0.184;AN=1470;set=A;ANN=G|downstream_gene_variant|MODIFIER|ENSGALG00000044013|ENSGALG00000044013|transcript|ENSGALT00000087982|protein_coding||c.*240C>G|||||8121|,G|intron_variant|MODIFIER|ENSGALG00000009511|ENSGALG00000009511|transcript|ENSGALT00000015483|protein_coding|2/45|c.270+1457C>G||||||
CHE	9	21280185	G	C	7.94557	missense_variant	ENSGALG00000009511	ENSGALG00000009511	AC=204;AF=0.139;AN=1470;set=A;ANN=G|missense_variant|MODERATE|ENSGALG00000009511|ENSGALG00000009511|transcript|ENSGALT00000015483|protein_coding|29/46|c.3614C>G|p.Thr1205Ser|3614/5487|3614/5487|1205/1828||
CHE	9	21280210	C	G	7.94557	intron_variant	ENSGALG00000009511	ENSGALG00000009511	AC=204;AF=0.139;AN=1470;set=A;ANN=C|intron_variant|MODIFIER|ENSGALG00000009511|ENSGALG00000009511|transcript|ENSGALT00000015483|protein_coding|29/45|c.3630+9G>C||||||
CHE	9	21360687	G	T	9.51428	intergenic_region	ENSGALG00000009511-ENSGALG00000030029	ENSGALG00000009511-ENSGALG00000030029	AC=357;AF=0.243;AN=1470;set=A;ANN=G|intergenic_region|MODIFIER|ENSGALG00000009511-ENSGALG00000030029|ENSGALG00000009511-ENSGALG00000030029|intergenic_region|ENSGALG00000009511-ENSGALG00000030029|||||||||
CHE	9	21384830	G	A	5.7494	intergenic_region	ENSGALG00000009511-ENSGALG00000030029	ENSGALG00000009511-ENSGALG00000030029	AC=271;AF=0.184;AN=1470;set=A;ANN=G|intergenic_region|MODIFIER|ENSGALG00000009511-ENSGALG00000030029|ENSGALG00000009511-ENSGALG00000030029|intergenic_region|ENSGALG00000009511-ENSGALG00000030029|||||||||
CHE	9	21435262	A	G	7.15852	intergenic_region	ENSGALG00000009511-ENSGALG00000030029	ENSGALG00000009511-ENSGALG00000030029	AC=114;AF=0.078;AN=1470;set=A;ANN=A|intergenic_region|MODIFIER|ENSGALG00000009511-ENSGALG00000030029|ENSGALG00000009511-ENSGALG00000030029|intergenic_region|ENSGALG00000009511-ENSGALG00000030029|||||||||
CHE	9	21494436	A	G	6.99806	intergenic_region	ENSGALG00000030029-ENSGALG00000031485	ENSGALG00000030029-ENSGALG00000031485	AC=206;AF=0.140;AN=1470;set=A;ANN=A|intergenic_region|MODIFIER|ENSGALG00000030029-ENSGALG00000031485|ENSGALG00000030029-ENSGALG00000031485|intergenic_region|ENSGALG00000030029-ENSGALG00000031485|||||||||
CHE	9	21549933	G	A	5.98392	intergenic_region	ENSGALG00000030029-ENSGALG00000031485	ENSGALG00000030029-ENSGALG00000031485	AC=251;AF=0.171;AN=1470;set=A;ANN=G|intergenic_region|MODIFIER|ENSGALG00000030029-ENSGALG00000031485|ENSGALG00000030029-ENSGALG00000031485|intergenic_region|ENSGALG00000030029-ENSGALG00000031485|||||||||
CHE	9	21574096	A	T	6.22205	intergenic_region	ENSGALG00000030029-ENSGALG00000031485	ENSGALG00000030029-ENSGALG00000031485	AC=252;AF=0.171;AN=1470;set=A;ANN=A|intergenic_region|MODIFIER|ENSGALG00000030029-ENSGALG00000031485|ENSGALG00000030029-ENSGALG00000031485|intergenic_region|ENSGALG00000030029-ENSGALG00000031485|||||||||
CHE	9	21679992	A	G	6.64751	intergenic_region	ENSGALG00000030029-ENSGALG00000031485	ENSGALG00000030029-ENSGALG00000031485	AC=838;AF=0.570;AN=1470;set=A;ANN=G|intergenic_region|MODIFIER|ENSGALG00000030029-ENSGALG00000031485|ENSGALG00000030029-ENSGALG00000031485|intergenic_region|ENSGALG00000030029-ENSGALG00000031485|||||||||
CHE	9	21864528	C	T	6.21906	intergenic_region	ENSGALG00000031485-OTOL1	ENSGALG00000031485-ENSGALG00000026305	AC=641;AF=0.436;AN=1470;set=A;ANN=C|intergenic_region|MODIFIER|ENSGALG00000031485-OTOL1|ENSGALG00000031485-ENSGALG00000026305|intergenic_region|ENSGALG00000031485-ENSGALG00000026305|||||||||
CHE	9	21880552	A	G	6.11415	intergenic_region	ENSGALG00000031485-OTOL1	ENSGALG00000031485-ENSGALG00000026305	AC=283;AF=0.193;AN=1470;set=A;ANN=A|intergenic_region|MODIFIER|ENSGALG00000031485-OTOL1|ENSGALG00000031485-ENSGALG00000026305|intergenic_region|ENSGALG00000031485-ENSGALG00000026305|||||||||
CHE	9	21971290	C	T	6.39724	intergenic_region	ENSGALG00000031485-OTOL1	ENSGALG00000031485-ENSGALG00000026305	AC=214;AF=0.146;AN=1470;set=A;ANN=C|intergenic_region|MODIFIER|ENSGALG00000031485-OTOL1|ENSGALG00000031485-ENSGALG00000026305|intergenic_region|ENSGALG00000031485-ENSGALG00000026305|||||||||
CHE	9	21996313	A	G	5.88443	intergenic_region	ENSGALG00000031485-OTOL1	ENSGALG00000031485-ENSGALG00000026305	AC=201;AF=0.137;AN=1470;set=A;ANN=A|intergenic_region|MODIFIER|ENSGALG00000031485-OTOL1|ENSGALG00000031485-ENSGALG00000026305|intergenic_region|ENSGALG00000031485-ENSGALG00000026305|||||||||
CHE	9	22040283	G	A	6.5045	upstream_gene_variant	ENSGALG00000027494	ENSGALG00000027494	AC=841;AF=0.572;AN=1470;set=A;ANN=A|upstream_gene_variant|MODIFIER|ENSGALG00000027494|ENSGALG00000027494|transcript|ENSGALT00000045151|protein_coding||c.-103G>A|||||551|,A|upstream_gene_variant|MODIFIER|ENSGALG00000027494|ENSGALG00000027494|transcript|ENSGALT00000049985|protein_coding||c.-179G>A|||||698|,A|upstream_gene_variant|MODIFIER|ENSGALG00000027494|ENSGALG00000027494|transcript|ENSGALT0000…
CHE	9	22108736	G	A	6.38913	intron_variant	PPM1L	ENSGALG00000009537	AC=510;AF=0.347;AN=1470;set=A;ANN=G|intron_variant|MODIFIER|PPM1L|ENSGALG00000009537|transcript|ENSGALT00000015523|protein_coding|1/3|c.399+8418A>G||||||
CHE	9	22395626	T	C	7.5366	upstream_gene_variant	ENSGALG00000035389	ENSGALG00000035389	AC=483;AF=0.329;AN=1470;set=A;ANN=T|upstream_gene_variant|MODIFIER|ENSGALG00000035389|ENSGALG00000035389|transcript|ENSGALT00000069347|lincRNA||n.-1C>T|||||8482|,T|intergenic_region|MODIFIER|ENSGALG00000039468-ENSGALG00000035389|ENSGALG00000039468-ENSGALG00000035389|intergenic_region|ENSGALG00000039468-ENSGALG00000035389|||||||||
CHE	9	22452397	A	G	5.78216	intron_variant	IQCJ	ENSGALG00000044085	AC=410;AF=0.279;AN=1470;set=A;ANN=A|intron_variant|MODIFIER|IQCJ|ENSGALG00000044085|transcript|ENSGALT00000087933|protein_coding|1/3|c.154-3787C>T||||||
CHE	9	22497693	T	C	5.95784	intergenic_region	IQCJ-MFSD1	ENSGALG00000044085-ENSGALG00000009593	AC=511;AF=0.348;AN=1470;set=A;ANN=T|intergenic_region|MODIFIER|IQCJ-MFSD1|ENSGALG00000044085-ENSGALG00000009593|intergenic_region|ENSGALG00000044085-ENSGALG00000009593|||||||||
CHE	9	22498001	C	G	6.06371	intergenic_region	IQCJ-MFSD1	ENSGALG00000044085-ENSGALG00000009593	AC=281;AF=0.191;AN=1470;set=A;ANN=C|intergenic_region|MODIFIER|IQCJ-MFSD1|ENSGALG00000044085-ENSGALG00000009593|intergenic_region|ENSGALG00000044085-ENSGALG00000009593|||||||||
CHE	9	22508714	C	T	7.65346	downstream_gene_variant	MFSD1	ENSGALG00000009593	AC=957;AF=0.651;AN=1470;set=A;ANN=T|downstream_gene_variant|MODIFIER|MFSD1|ENSGALG00000009593|transcript|ENSGALT00000015632|protein_coding||c.*1557G>A|||||1286|,T|downstream_gene_variant|MODIFIER|MFSD1|ENSGALG00000009593|transcript|ENSGALT00000072984|protein_coding||c.*1365G>A|||||1996|,T|downstream_gene_variant|MODIFIER|MFSD1|ENSGALG00000009593|transcript|ENSGALT00000058133|protein_coding||c.*13…
CHE	9	22515559	C	A	7.3436	intron_variant	MFSD1	ENSGALG00000009593	AC=276;AF=0.188;AN=1470;set=A;ANN=C|intron_variant|MODIFIER|MFSD1|ENSGALG00000009593|transcript|ENSGALT00000015632|protein_coding|9/16|c.849-395T>G||||||,C|intron_variant|MODIFIER|MFSD1|ENSGALG00000009593|transcript|ENSGALT00000072984|protein_coding|9/15|c.780-395T>G||||||,C|intron_variant|MODIFIER|MFSD1|ENSGALG00000009593|transcript|ENSGALT00000058133|protein_coding|9/15|c.849-395T>G||||||,C|int…
CHE	9	22515614	G	T	7.33686	intron_variant	MFSD1	ENSGALG00000009593	AC=295;AF=0.201;AN=1470;set=A;ANN=G|intron_variant|MODIFIER|MFSD1|ENSGALG00000009593|transcript|ENSGALT00000015632|protein_coding|9/16|c.849-450A>C||||||,G|intron_variant|MODIFIER|MFSD1|ENSGALG00000009593|transcript|ENSGALT00000072984|protein_coding|9/15|c.780-450A>C||||||,G|intron_variant|MODIFIER|MFSD1|ENSGALG00000009593|transcript|ENSGALT00000058133|protein_coding|9/15|c.849-450A>C||||||,G|int…
CHE	9	22628899	A	G	6.04994	intron_variant	RSRC1	ENSGALG00000009669	AC=281;AF=0.191;AN=1470;set=A;ANN=A|intron_variant|MODIFIER|RSRC1|ENSGALG00000009669|transcript|ENSGALT00000015739|protein_coding|6/9|c.574+9173C>T||||||,A|intron_variant|MODIFIER|RSRC1|ENSGALG00000009669|transcript|ENSGALT00000070735|protein_coding|6/8|c.574+9173C>T||||||
CHE	9	22628900	A	C	6.04994	intron_variant	RSRC1	ENSGALG00000009669	AC=281;AF=0.191;AN=1470;set=A;ANN=A|intron_variant|MODIFIER|RSRC1|ENSGALG00000009669|transcript|ENSGALT00000015739|protein_coding|6/9|c.574+9172G>T||||||,A|intron_variant|MODIFIER|RSRC1|ENSGALG00000009669|transcript|ENSGALT00000070735|protein_coding|6/8|c.574+9172G>T||||||
CHE	9	22652594	C	G	6.53067	intron_variant	RSRC1	ENSGALG00000009669	AC=415;AF=0.282;AN=1470;set=A;ANN=C|intron_variant|MODIFIER|RSRC1|ENSGALG00000009669|transcript|ENSGALT00000015739|protein_coding|4/9|c.486-2511C>G||||||,C|intron_variant|MODIFIER|RSRC1|ENSGALG00000009669|transcript|ENSGALT00000070735|protein_coding|4/8|c.486-2511C>G||||||
CHE	9	22653888	C	T	6.58465	intron_variant	RSRC1	ENSGALG00000009669	AC=413;AF=0.281;AN=1470;set=A;ANN=C|intron_variant|MODIFIER|RSRC1|ENSGALG00000009669|transcript|ENSGALT00000015739|protein_coding|4/9|c.486-3805A>G||||||,C|intron_variant|MODIFIER|RSRC1|ENSGALG00000009669|transcript|ENSGALT00000070735|protein_coding|4/8|c.486-3805A>G||||||
CHE	9	22660101	C	T	6.67821	intron_variant	RSRC1	ENSGALG00000009669	AC=462;AF=0.314;AN=1470;set=A;ANN=C|intron_variant|MODIFIER|RSRC1|ENSGALG00000009669|transcript|ENSGALT00000015739|protein_coding|4/9|c.486-10018A>G||||||,C|intron_variant|MODIFIER|RSRC1|ENSGALG00000009669|transcript|ENSGALT00000070735|protein_coding|4/8|c.486-10018A>G||||||
CHE	9	22660378	T	C	7.00297	intron_variant	RSRC1	ENSGALG00000009669	AC=274;AF=0.186;AN=1470;set=A;ANN=T|intron_variant|MODIFIER|RSRC1|ENSGALG00000009669|transcript|ENSGALT00000015739|protein_coding|4/9|c.486-10295G>A||||||,T|intron_variant|MODIFIER|RSRC1|ENSGALG00000009669|transcript|ENSGALT00000070735|protein_coding|4/8|c.486-10295G>A||||||
CHE	9	22840393	A	C	5.89484	intron_variant	VEPH1	ENSGALG00000009682	AC=879;AF=0.598;AN=1470;set=A;ANN=C|intron_variant|MODIFIER|VEPH1|ENSGALG00000009682|transcript|ENSGALT00000015759|protein_coding|10/14|c.1733-1501A>C||||||
CHE	9	22840418	G	C	5.89484	intron_variant	VEPH1	ENSGALG00000009682	AC=879;AF=0.598;AN=1470;set=A;ANN=C|intron_variant|MODIFIER|VEPH1|ENSGALG00000009682|transcript|ENSGALT00000015759|protein_coding|10/14|c.1733-1476G>C||||||
CHE	9	22849101	G	C	6.82805	intron_variant	VEPH1	ENSGALG00000009682	AC=397;AF=0.270;AN=1470;set=A;ANN=G|intron_variant|MODIFIER|VEPH1|ENSGALG00000009682|transcript|ENSGALT00000015759|protein_coding|13/14|c.2125+544C>G||||||
CHE	9	22849538	A	G	6.57832	intron_variant	VEPH1	ENSGALG00000009682	AC=392;AF=0.267;AN=1470;set=A;ANN=A|intron_variant|MODIFIER|VEPH1|ENSGALG00000009682|transcript|ENSGALT00000015759|protein_coding|13/14|c.2125+981G>A||||||
CHE	9	22861379	A	G	6.6768	upstream_gene_variant	CCNL1	ENSGALG00000009699	AC=1076;AF=0.732;AN=1470;set=A;ANN=G|upstream_gene_variant|MODIFIER|CCNL1|ENSGALG00000009699|transcript|ENSGALT00000015789|protein_coding||c.-1A>G|||||9808|,G|downstream_gene_variant|MODIFIER|VEPH1|ENSGALG00000009682|transcript|ENSGALT00000015759|protein_coding||c.*2919A>G|||||4551|,G|intergenic_region|MODIFIER|VEPH1-CCNL1|ENSGALG00000009682-ENSGALG00000009699|intergenic_region|ENSGALG00000009682…
CHE	9	22861537	A	G	6.08917	upstream_gene_variant	CCNL1	ENSGALG00000009699	AC=396;AF=0.269;AN=1470;set=A;ANN=A|upstream_gene_variant|MODIFIER|CCNL1|ENSGALG00000009699|transcript|ENSGALT00000015789|protein_coding||c.-1G>A|||||9650|,A|downstream_gene_variant|MODIFIER|VEPH1|ENSGALG00000009682|transcript|ENSGALT00000015759|protein_coding||c.*2919G>A|||||4709|,A|intergenic_region|MODIFIER|VEPH1-CCNL1|ENSGALG00000009682-ENSGALG00000009699|intergenic_region|ENSGALG00000009682-…
CHE	9	22909103	T	C	8.26157	upstream_gene_variant	ENSGALG00000010218	ENSGALG00000010218	AC=392;AF=0.267;AN=1470;set=A;ANN=T|upstream_gene_variant|MODIFIER|ENSGALG00000010218|ENSGALG00000010218|transcript|ENSGALT00000016611|protein_coding||c.-1G>A|||||5395|WARNING_TRANSCRIPT_NO_START_CODON,T|downstream_gene_variant|MODIFIER|ENSGALG00000023531|ENSGALG00000023531|transcript|ENSGALT00000044799|protein_coding||c.*873G>A|||||7530|,T|intergenic_region|MODIFIER|ENSGALG00000010218-ENSGALG000…
CHE	9	22932535	A	G	9.09668	intron_variant	ENSGALG00000023531	ENSGALG00000023531	AC=1067;AF=0.726;AN=1470;set=A;ANN=G|intron_variant|MODIFIER|ENSGALG00000023531|ENSGALG00000023531|transcript|ENSGALT00000044799|protein_coding|1/6|c.48+869T>C||||||,G|intron_variant|MODIFIER|ENSGALG00000023531|ENSGALG00000023531|transcript|ENSGALT00000039074|protein_coding|1/2|c.48+869T>C||||||
CHE	9	22932621	T	C	8.6928	intron_variant	ENSGALG00000023531	ENSGALG00000023531	AC=1064;AF=0.724;AN=1470;set=A;ANN=C|intron_variant|MODIFIER|ENSGALG00000023531|ENSGALG00000023531|transcript|ENSGALT00000044799|protein_coding|1/6|c.48+783A>G||||||,C|intron_variant|MODIFIER|ENSGALG00000023531|ENSGALG00000023531|transcript|ENSGALT00000039074|protein_coding|1/2|c.48+783A>G||||||
CHE	9	22932686	C	T	7.46137	intron_variant	ENSGALG00000023531	ENSGALG00000023531	AC=980;AF=0.667;AN=1470;set=A;ANN=T|intron_variant|MODIFIER|ENSGALG00000023531|ENSGALG00000023531|transcript|ENSGALT00000044799|protein_coding|1/6|c.48+718G>A||||||,T|intron_variant|MODIFIER|ENSGALG00000023531|ENSGALG00000023531|transcript|ENSGALT00000039074|protein_coding|1/2|c.48+718G>A||||||
CHE	9	22986403	A	G	7.24608	3_prime_UTR_variant	SSR3	ENSGALG00000028683	AC=1040;AF=0.707;AN=1470;set=A;ANN=G|3_prime_UTR_variant|MODIFIER|SSR3|ENSGALG00000028683|transcript|ENSGALT00000043771|protein_coding|5/5|c.*273A>G|||||273|,G|downstream_gene_variant|MODIFIER|KCNAB1|ENSGALG00000010269|transcript|ENSGALT00000032974|protein_coding||c.*1473T>C|||||1699|,G|downstream_gene_variant|MODIFIER|KCNAB1|ENSGALG00000010269|transcript|ENSGALT00000089976|protein_coding||c.*109…
CHE	9	23040147	C	T	7.90306	upstream_gene_variant	gga-mir-1658	ENSGALG00000042056	AC=585;AF=0.398;AN=1470;set=A;ANN=C|upstream_gene_variant|MODIFIER|gga-mir-1658|ENSGALG00000042056|transcript|ENSGALT00000079830|miRNA||n.-1A>G|||||4932|,C|upstream_gene_variant|MODIFIER|GMPS|ENSGALG00000010284|transcript|ENSGALT00000088606|protein_coding||c.-270A>G|||||1005|,C|intron_variant|MODIFIER|GMPS|ENSGALG00000010284|transcript|ENSGALT00000016730|protein_coding|9/15|c.1410+533A>G||||||,C|…
CHE	9	23389316	T	A	5.9386	intergenic_region	ARHGEF26-RAP2B	ENSGALG00000010352-ENSGALG00000042553	AC=306;AF=0.208;AN=1470;set=A;ANN=T|intergenic_region|MODIFIER|ARHGEF26-RAP2B|ENSGALG00000010352-ENSGALG00000042553|intergenic_region|ENSGALG00000010352-ENSGALG00000042553|||||||||
CHE	9	23389334	T	C	5.77085	intergenic_region	ARHGEF26-RAP2B	ENSGALG00000010352-ENSGALG00000042553	AC=305;AF=0.207;AN=1470;set=A;ANN=T|intergenic_region|MODIFIER|ARHGEF26-RAP2B|ENSGALG00000010352-ENSGALG00000042553|intergenic_region|ENSGALG00000010352-ENSGALG00000042553|||||||||
CHE	9	23389342	C	A	5.9386	intergenic_region	ARHGEF26-RAP2B	ENSGALG00000010352-ENSGALG00000042553	AC=306;AF=0.208;AN=1470;set=A;ANN=C|intergenic_region|MODIFIER|ARHGEF26-RAP2B|ENSGALG00000010352-ENSGALG00000042553|intergenic_region|ENSGALG00000010352-ENSGALG00000042553|||||||||
CHE	9	23417661	A	G	6.33399	intergenic_region	ARHGEF26-RAP2B	ENSGALG00000010352-ENSGALG00000042553	AC=407;AF=0.277;AN=1470;set=A;ANN=A|intergenic_region|MODIFIER|ARHGEF26-RAP2B|ENSGALG00000010352-ENSGALG00000042553|intergenic_region|ENSGALG00000010352-ENSGALG00000042553|||||||||
CHE	9	23715040	T	C	7.31416	downstream_gene_variant	MINDY4B	ENSGALG00000023497	AC=283;AF=0.193;AN=1470;set=A;ANN=T|downstream_gene_variant|MODIFIER|MINDY4B|ENSGALG00000023497|transcript|ENSGALT00000072748|protein_coding||c.*1749C>T|||||4458|,T|downstream_gene_variant|MODIFIER|gga-mir-6556|ENSGALG00000035439|transcript|ENSGALT00000049379|miRNA||n.*106G>A|||||5857|,T|downstream_gene_variant|MODIFIER|MINDY4B|ENSGALG00000023497|transcript|ENSGALT00000038951|protein_coding||c.*1…
CHE	9	23754196	A	G	7.585	upstream_gene_variant	EIF2A	ENSGALG00000010401	AC=284;AF=0.193;AN=1470;set=A;ANN=A|upstream_gene_variant|MODIFIER|EIF2A|ENSGALG00000010401|transcript|ENSGALT00000050032|protein_coding||c.-1C>T|||||1581|,A|upstream_gene_variant|MODIFIER|EIF2A|ENSGALG00000010401|transcript|ENSGALT00000085925|protein_coding||c.-18C>T|||||1891|,A|upstream_gene_variant|MODIFIER|EIF2A|ENSGALG00000010401|transcript|ENSGALT00000016937|protein_coding||c.-1C>T|||||1581…
GGT	15	6512884	C	G	6.3419	downstream_gene_variant	RPH3A	ENSGALG00000004840	AC=121;AF=0.082;AN=1470;set=A;ANN=C|downstream_gene_variant|MODIFIER|RPH3A|ENSGALG00000004840|transcript|ENSGALT00000007727|protein_coding||c.*2028G>C|||||8436|,C|downstream_gene_variant|MODIFIER|ENSGALG00000041931|ENSGALG00000041931|transcript|ENSGALT00000067587|lincRNA||n.*498C>G|||||6145|,C|intergenic_region|MODIFIER|RPH3A-ENSGALG00000041931|ENSGALG00000004840-ENSGALG00000041931|intergenic_reg…
GGT	15	6795706	C	T	7.22683	upstream_gene_variant	UBE3B	ENSGALG00000013851	AC=811;AF=0.552;AN=1470;set=A;ANN=T|upstream_gene_variant|MODIFIER|UBE3B|ENSGALG00000013851|transcript|ENSGALT00000022472|protein_coding||c.-412C>T|||||5135|,T|downstream_gene_variant|MODIFIER|MYO1H|ENSGALG00000005122|transcript|ENSGALT00000046438|protein_coding||c.*3144C>T|||||7224|WARNING_TRANSCRIPT_NO_START_CODON,T|downstream_gene_variant|MODIFIER|MYO1H|ENSGALG00000005122|transcript|ENSGALT000…
GGT	15	6795725	C	T	6.97635	upstream_gene_variant	UBE3B	ENSGALG00000013851	AC=997;AF=0.678;AN=1470;set=A;ANN=T|upstream_gene_variant|MODIFIER|UBE3B|ENSGALG00000013851|transcript|ENSGALT00000022472|protein_coding||c.-412C>T|||||5116|,T|downstream_gene_variant|MODIFIER|MYO1H|ENSGALG00000005122|transcript|ENSGALT00000046438|protein_coding||c.*3144C>T|||||7243|WARNING_TRANSCRIPT_NO_START_CODON,T|downstream_gene_variant|MODIFIER|MYO1H|ENSGALG00000005122|transcript|ENSGALT000…
GGT	15	6871995	C	T	7.50151	upstream_gene_variant	FAM222A	ENSGALG00000029944	AC=308;AF=0.210;AN=1470;set=A;ANN=C|upstream_gene_variant|MODIFIER|FAM222A|ENSGALG00000029944|transcript|ENSGALT00000078140|protein_coding||c.-1T>C|||||7333|,C|intergenic_region|MODIFIER|MVK-FAM222A|ENSGALG00000013848-ENSGALG00000029944|intergenic_region|ENSGALG00000013848-ENSGALG00000029944|||||||||
GGT	15	6872065	G	A	6.83409	upstream_gene_variant	FAM222A	ENSGALG00000029944	AC=284;AF=0.193;AN=1470;set=A;ANN=G|upstream_gene_variant|MODIFIER|FAM222A|ENSGALG00000029944|transcript|ENSGALT00000078140|protein_coding||c.-1A>G|||||7263|,G|intergenic_region|MODIFIER|MVK-FAM222A|ENSGALG00000013848-ENSGALG00000029944|intergenic_region|ENSGALG00000013848-ENSGALG00000029944|||||||||
GGT	15	6949488	A	G	5.95143	upstream_gene_variant	SGSM1	ENSGALG00000005379	AC=308;AF=0.210;AN=1470;set=A;ANN=A|upstream_gene_variant|MODIFIER|SGSM1|ENSGALG00000005379|transcript|ENSGALT00000008642|protein_coding||c.-1G>A|||||9906|,A|upstream_gene_variant|MODIFIER|SGSM1|ENSGALG00000005379|transcript|ENSGALT00000076344|protein_coding||c.-1G>A|||||9906|,A|downstream_gene_variant|MODIFIER|ANKRD13A|ENSGALG00000043357|transcript|ENSGALT00000078136|protein_coding||c.*1542G>A||…
GGT	15	6949505	A	C	7.32275	upstream_gene_variant	SGSM1	ENSGALG00000005379	AC=286;AF=0.195;AN=1470;set=A;ANN=A|upstream_gene_variant|MODIFIER|SGSM1|ENSGALG00000005379|transcript|ENSGALT00000008642|protein_coding||c.-1C>A|||||9889|,A|upstream_gene_variant|MODIFIER|SGSM1|ENSGALG00000005379|transcript|ENSGALT00000076344|protein_coding||c.-1C>A|||||9889|,A|downstream_gene_variant|MODIFIER|ANKRD13A|ENSGALG00000043357|transcript|ENSGALT00000078136|protein_coding||c.*1542C>A||…
GGT	15	6980375	A	G	6.90442	downstream_gene_variant	gga-mir-6635-3	ENSGALG00000026238	AC=116;AF=0.079;AN=1470;set=A;ANN=A|downstream_gene_variant|MODIFIER|gga-mir-6635-3|ENSGALG00000026238|transcript|ENSGALT00000043265|miRNA||n.*110G>A|||||4839|,A|intron_variant|MODIFIER|SGSM1|ENSGALG00000005379|transcript|ENSGALT00000008642|protein_coding|18/24|c.2089-36G>A||||||,A|intron_variant|MODIFIER|SGSM1|ENSGALG00000005379|transcript|ENSGALT00000076344|protein_coding|17/23|c.1906-36G>A||||…
GGT	15	7074251	T	C	6.8487	intron_variant	GRK3	ENSGALG00000037097	AC=1326;AF=0.902;AN=1470;set=A;ANN=C|intron_variant|MODIFIER|GRK3|ENSGALG00000037097|transcript|ENSGALT00000050784|protein_coding|3/20|c.265-1005T>C||||||
GGT	15	7121727	A	G	8.97844	intron_variant	MYO18B	ENSGALG00000045218	AC=77;AF=0.052;AN=1470;set=A;ANN=A|intron_variant|MODIFIER|MYO18B|ENSGALG00000045218|transcript|ENSGALT00000085378|protein_coding|30/41|c.3924+212G>A||||||
GGT	15	7353531	T	C	7.98914	intergenic_region	CRYBA4-ENSGALG00000026119	ENSGALG00000005634-ENSGALG00000026119	AC=95;AF=0.065;AN=1470;set=A;ANN=T|intergenic_region|MODIFIER|CRYBA4-ENSGALG00000026119|ENSGALG00000005634-ENSGALG00000026119|intergenic_region|ENSGALG00000005634-ENSGALG00000026119|||||||||
GGT	15	7535049	A	G	8.46031	downstream_gene_variant	ENSGALG00000026119	ENSGALG00000026119	AC=442;AF=0.301;AN=1470;set=A;ANN=A|downstream_gene_variant|MODIFIER|ENSGALG00000026119|ENSGALG00000026119|transcript|ENSGALT00000043791|protein_coding||c.*2097C>T|||||3208|,A|intergenic_region|MODIFIER|CRYBA4-ENSGALG00000026119|ENSGALG00000005634-ENSGALG00000026119|intergenic_region|ENSGALG00000005634-ENSGALG00000026119|||||||||
GGT	15	7535094	G	A	7.58822	downstream_gene_variant	ENSGALG00000026119	ENSGALG00000026119	AC=87;AF=0.059;AN=1470;set=A;ANN=G|downstream_gene_variant|MODIFIER|ENSGALG00000026119|ENSGALG00000026119|transcript|ENSGALT00000043791|protein_coding||c.*2097T>C|||||3163|,G|intergenic_region|MODIFIER|CRYBA4-ENSGALG00000026119|ENSGALG00000005634-ENSGALG00000026119|intergenic_region|ENSGALG00000005634-ENSGALG00000026119|||||||||
GGT	15	7555887	A	G	10.8683	intron_variant	ENSGALG00000026119	ENSGALG00000026119	AC=81;AF=0.055;AN=1470;set=A;ANN=A|intron_variant|MODIFIER|ENSGALG00000026119|ENSGALG00000026119|transcript|ENSGALT00000043791|protein_coding|1/1|c.1912+10622C>T||||||
GGT	15	7556337	G	A	9.62111	intron_variant	ENSGALG00000026119	ENSGALG00000026119	AC=78;AF=0.053;AN=1470;set=A;ANN=G|intron_variant|MODIFIER|ENSGALG00000026119|ENSGALG00000026119|transcript|ENSGALT00000043791|protein_coding|1/1|c.1912+10172T>C||||||
GGT	15	7576133	C	T	6.9239	upstream_gene_variant	ENSGALG00000026119	ENSGALG00000026119	AC=928;AF=0.631;AN=1470;set=A;ANN=T|upstream_gene_variant|MODIFIER|ENSGALG00000026119|ENSGALG00000026119|transcript|ENSGALT00000043791|protein_coding||c.-1G>A|||||7713|,T|downstream_gene_variant|MODIFIER|PITPNB|ENSGALG00000005654|transcript|ENSGALT00000009071|protein_coding||c.*836G>A|||||1990|,T|downstream_gene_variant|MODIFIER|PITPNB|ENSGALG00000005654|transcript|ENSGALT00000086042|protein_codi…
GGT	15	7581631	C	T	8.66788	intron_variant	PITPNB	ENSGALG00000005654	AC=90;AF=0.061;AN=1470;set=A;ANN=C|intron_variant|MODIFIER|PITPNB|ENSGALG00000005654|transcript|ENSGALT00000009071|protein_coding|10/10|c.768+373A>G||||||,C|intron_variant|MODIFIER|PITPNB|ENSGALG00000005654|transcript|ENSGALT00000086042|protein_coding|9/9|c.462+373A>G||||||,C|intron_variant|MODIFIER|PITPNB|ENSGALG00000005654|transcript|ENSGALT00000081642|protein_coding|9/10|c.462+373A>G||||||,C|i…
GGT	15	7627059	A	G	6.12959	intron_variant	TTC28	ENSGALG00000005676	AC=471;AF=0.320;AN=1470;set=A;ANN=A|intron_variant|MODIFIER|TTC28|ENSGALG00000005676|transcript|ENSGALT00000009103|protein_coding|7/21|c.3223+256C>T||||||WARNING_TRANSCRIPT_NO_START_CODON,A|intron_variant|MODIFIER|TTC28|ENSGALG00000005676|transcript|ENSGALT00000056256|protein_coding|7/20|c.3154+256C>T||||||
GGT	15	7627098	C	T	6.02756	intron_variant	TTC28	ENSGALG00000005676	AC=487;AF=0.331;AN=1470;set=A;ANN=C|intron_variant|MODIFIER|TTC28|ENSGALG00000005676|transcript|ENSGALT00000009103|protein_coding|7/21|c.3223+217A>G||||||WARNING_TRANSCRIPT_NO_START_CODON,C|intron_variant|MODIFIER|TTC28|ENSGALG00000005676|transcript|ENSGALT00000056256|protein_coding|7/20|c.3154+217A>G||||||
GGT	15	7652804	G	C	11.8965	intron_variant	TTC28	ENSGALG00000005676	AC=1370;AF=0.932;AN=1470;set=A;ANN=C|intron_variant|MODIFIER|TTC28|ENSGALG00000005676|transcript|ENSGALT00000009103|protein_coding|2/21|c.446-201C>G||||||WARNING_TRANSCRIPT_NO_START_CODON,C|intron_variant|MODIFIER|TTC28|ENSGALG00000005676|transcript|ENSGALT00000056256|protein_coding|2/20|c.377-201C>G||||||
GGT	15	7670051	T	C	10.8598	intron_variant	TTC28	ENSGALG00000005676	AC=108;AF=0.073;AN=1470;set=A;ANN=T|intron_variant|MODIFIER|TTC28|ENSGALG00000005676|transcript|ENSGALT00000009103|protein_coding|1/21|c.298-14842G>A||||||WARNING_TRANSCRIPT_NO_START_CODON,T|intron_variant|MODIFIER|TTC28|ENSGALG00000005676|transcript|ENSGALT00000056256|protein_coding|1/20|c.229-14842G>A||||||
GGT	15	7690082	C	T	9.7876	intron_variant	TTC28	ENSGALG00000005676	AC=98;AF=0.067;AN=1470;set=A;ANN=C|intron_variant|MODIFIER|TTC28|ENSGALG00000005676|transcript|ENSGALT00000009103|protein_coding|1/21|c.297+27997A>G||||||WARNING_TRANSCRIPT_NO_START_CODON,C|intron_variant|MODIFIER|TTC28|ENSGALG00000005676|transcript|ENSGALT00000056256|protein_coding|1/20|c.228+27997A>G||||||
GGT	15	7690305	T	C	11.3427	intron_variant	TTC28	ENSGALG00000005676	AC=89;AF=0.061;AN=1470;set=A;ANN=T|intron_variant|MODIFIER|TTC28|ENSGALG00000005676|transcript|ENSGALT00000009103|protein_coding|1/21|c.297+27774G>A||||||WARNING_TRANSCRIPT_NO_START_CODON,T|intron_variant|MODIFIER|TTC28|ENSGALG00000005676|transcript|ENSGALT00000056256|protein_coding|1/20|c.228+27774G>A||||||
GGT	15	7690324	C	T	7.43763	intron_variant	TTC28	ENSGALG00000005676	AC=413;AF=0.281;AN=1470;set=A;ANN=C|intron_variant|MODIFIER|TTC28|ENSGALG00000005676|transcript|ENSGALT00000009103|protein_coding|1/21|c.297+27755A>G||||||WARNING_TRANSCRIPT_NO_START_CODON,C|intron_variant|MODIFIER|TTC28|ENSGALG00000005676|transcript|ENSGALT00000056256|protein_coding|1/20|c.228+27755A>G||||||
GGT	15	7704751	C	T	10.9233	intron_variant	TTC28	ENSGALG00000005676	AC=89;AF=0.061;AN=1470;set=A;ANN=C|intron_variant|MODIFIER|TTC28|ENSGALG00000005676|transcript|ENSGALT00000009103|protein_coding|1/21|c.297+13328A>G||||||WARNING_TRANSCRIPT_NO_START_CODON,C|intron_variant|MODIFIER|TTC28|ENSGALG00000005676|transcript|ENSGALT00000056256|protein_coding|1/20|c.228+13328A>G||||||
GGT	15	7716608	C	G	5.84063	downstream_gene_variant	CHEK2	ENSGALG00000005695	AC=475;AF=0.323;AN=1470;set=A;ANN=C|downstream_gene_variant|MODIFIER|CHEK2|ENSGALG00000005695|transcript|ENSGALT00000080613|protein_coding||c.*1575C>G|||||9110|,C|downstream_gene_variant|MODIFIER|CHEK2|ENSGALG00000005695|transcript|ENSGALT00000009136|protein_coding||c.*1627C>G|||||9535|,C|intron_variant|MODIFIER|TTC28|ENSGALG00000005676|transcript|ENSGALT00000009103|protein_coding|1/21|c.297+1471…
GGT	15	7716686	A	G	9.10171	downstream_gene_variant	CHEK2	ENSGALG00000005695	AC=671;AF=0.456;AN=1470;set=A;ANN=A|downstream_gene_variant|MODIFIER|CHEK2|ENSGALG00000005695|transcript|ENSGALT00000080613|protein_coding||c.*1575C>T|||||9032|,A|downstream_gene_variant|MODIFIER|CHEK2|ENSGALG00000005695|transcript|ENSGALT00000009136|protein_coding||c.*1627C>T|||||9457|,A|intron_variant|MODIFIER|TTC28|ENSGALG00000005676|transcript|ENSGALT00000009103|protein_coding|1/21|c.297+1393…
GGT	15	7786815	C	T	10.5222	intergenic_region	XBP1-ENSGALG00000038861	ENSGALG00000005796-ENSGALG00000038861	AC=1377;AF=0.937;AN=1470;set=A;ANN=T|intergenic_region|MODIFIER|XBP1-ENSGALG00000038861|ENSGALG00000005796-ENSGALG00000038861|intergenic_region|ENSGALG00000005796-ENSGALG00000038861|||||||||
GGT	15	7787120	G	A	7.05924	intergenic_region	XBP1-ENSGALG00000038861	ENSGALG00000005796-ENSGALG00000038861	AC=1261;AF=0.858;AN=1470;set=A;ANN=A|intergenic_region|MODIFIER|XBP1-ENSGALG00000038861|ENSGALG00000005796-ENSGALG00000038861|intergenic_region|ENSGALG00000005796-ENSGALG00000038861|||||||||
GGT	15	7787173	A	T	9.47763	intergenic_region	XBP1-ENSGALG00000038861	ENSGALG00000005796-ENSGALG00000038861	AC=1377;AF=0.937;AN=1470;set=A;ANN=T|intergenic_region|MODIFIER|XBP1-ENSGALG00000038861|ENSGALG00000005796-ENSGALG00000038861|intergenic_region|ENSGALG00000005796-ENSGALG00000038861|||||||||
GGT	15	7787181	A	G	9.08647	intergenic_region	XBP1-ENSGALG00000038861	ENSGALG00000005796-ENSGALG00000038861	AC=1248;AF=0.849;AN=1470;set=A;ANN=G|intergenic_region|MODIFIER|XBP1-ENSGALG00000038861|ENSGALG00000005796-ENSGALG00000038861|intergenic_region|ENSGALG00000005796-ENSGALG00000038861|||||||||
GGT	15	7812426	T	C	6.49177	upstream_gene_variant	ENSGALG00000038861	ENSGALG00000038861	AC=1020;AF=0.694;AN=1470;set=A;ANN=C|upstream_gene_variant|MODIFIER|ENSGALG00000038861|ENSGALG00000038861|transcript|ENSGALT00000061593|protein_coding||c.-1T>C|||||5039|,C|intergenic_region|MODIFIER|XBP1-ENSGALG00000038861|ENSGALG00000005796-ENSGALG00000038861|intergenic_region|ENSGALG00000005796-ENSGALG00000038861|||||||||
GGT	15	7907642	T	C	5.89336	upstream_gene_variant	ENSGALG00000032916	ENSGALG00000032916	AC=119;AF=0.081;AN=1470;set=A;ANN=T|upstream_gene_variant|MODIFIER|ENSGALG00000032916|ENSGALG00000032916|transcript|ENSGALT00000060951|protein_coding||c.-1G>A|||||2357|,T|upstream_gene_variant|MODIFIER|GSC2|ENSGALG00000044245|transcript|ENSGALT00000087276|protein_coding||c.-1C>T|||||833|,T|upstream_gene_variant|MODIFIER|DGCR14|ENSGALG00000005885|transcript|ENSGALT00000009461|protein_coding||c.-31…
GGT	15	7912047	G	A	11.9234	upstream_gene_variant	ENSGALG00000032916	ENSGALG00000032916	AC=78;AF=0.053;AN=1470;set=A;ANN=G|upstream_gene_variant|MODIFIER|ENSGALG00000032916|ENSGALG00000032916|transcript|ENSGALT00000060951|protein_coding||c.-1T>C|||||6762|,G|upstream_gene_variant|MODIFIER|ENSGALG00000032916|ENSGALG00000032916|transcript|ENSGALT00000054316|protein_coding||c.-1T>C|||||6620|,G|upstream_gene_variant|MODIFIER|ENSGALG00000032916|ENSGALG00000032916|transcript|ENSGALT0000007…
GGT	15	7912360	A	C	5.7915	missense_variant	DGCR14	ENSGALG00000005885	AC=608;AF=0.414;AN=1470;set=A;ANN=A|missense_variant|MODERATE|DGCR14|ENSGALG00000005885|transcript|ENSGALT00000009461|protein_coding|3/10|c.371C>A|p.Thr124Asn|401/1891|371/1440|124/479||,A|upstream_gene_variant|MODIFIER|ENSGALG00000032916|ENSGALG00000032916|transcript|ENSGALT00000060951|protein_coding||c.-1G>T|||||7075|,A|upstream_gene_variant|MODIFIER|ENSGALG00000032916|ENSGALG00000032916|transc…
GGT	15	7987440	A	G	8.81975	missense_variant	ENSGALG00000021139	ENSGALG00000021139	AC=76;AF=0.052;AN=1470;set=A;ANN=A|missense_variant|MODERATE|ENSGALG00000021139|ENSGALG00000021139|transcript|ENSGALT00000034031|protein_coding|2/3|c.194C>T|p.Ser65Phe|194/312|194/312|65/103||WARNING_TRANSCRIPT_NO_START_CODON,A|upstream_gene_variant|MODIFIER|ENSGALG00000021139|ENSGALG00000021139|transcript|ENSGALT00000009519|protein_coding||c.-42C>T|||||9407|,A|upstream_gene_variant|MODIFIER|ENSG…
GGT	15	7993451	G	C	8.76451	upstream_gene_variant	ENSGALG00000039268	ENSGALG00000039268	AC=95;AF=0.065;AN=1470;set=A;ANN=G|upstream_gene_variant|MODIFIER|ENSGALG00000039268|ENSGALG00000039268|transcript|ENSGALT00000067903|protein_coding||c.-1C>G|||||1212|WARNING_TRANSCRIPT_NO_START_CODON,G|upstream_gene_variant|MODIFIER|ENSGALG00000021139|ENSGALG00000021139|transcript|ENSGALT00000034031|protein_coding||c.-1G>C|||||2887|WARNING_TRANSCRIPT_NO_START_CODON,G|downstream_gene_variant|MODI…
GGT	15	8027858	T	C	7.10792	upstream_gene_variant	MMP11	ENSGALG00000005968	AC=200;AF=0.136;AN=1470;set=A;ANN=T|upstream_gene_variant|MODIFIER|MMP11|ENSGALG00000005968|transcript|ENSGALT00000009597|protein_coding||c.-1C>T|||||5704|,T|intron_variant|MODIFIER|MMP11|ENSGALG00000005968|transcript|ENSGALT00000081753|protein_coding|1/7|c.117+2077C>T||||||
GGT	15	8029260	C	T	10.6121	upstream_gene_variant	MMP11	ENSGALG00000005968	AC=88;AF=0.060;AN=1470;set=A;ANN=C|upstream_gene_variant|MODIFIER|MMP11|ENSGALG00000005968|transcript|ENSGALT00000009597|protein_coding||c.-1T>C|||||4302|,C|intron_variant|MODIFIER|MMP11|ENSGALG00000005968|transcript|ENSGALT00000081753|protein_coding|1/7|c.118-1265T>C||||||
GGT	15	8041473	A	G	9.97222	upstream_gene_variant	SMARCB1	ENSGALG00000005983	AC=77;AF=0.052;AN=1470;set=A;ANN=A|upstream_gene_variant|MODIFIER|SMARCB1|ENSGALG00000005983|transcript|ENSGALT00000009622|protein_coding||c.-104G>A|||||1678|,A|intron_variant|MODIFIER|MMP11|ENSGALG00000005968|transcript|ENSGALT00000009597|protein_coding|7/8|c.1055-257G>A||||||,A|intron_variant|MODIFIER|MMP11|ENSGALG00000005968|transcript|ENSGALT00000081753|protein_coding|6/7|c.887-257G>A||||||
GGT	15	8041576	A	G	9.80031	upstream_gene_variant	SMARCB1	ENSGALG00000005983	AC=76;AF=0.052;AN=1470;set=A;ANN=A|upstream_gene_variant|MODIFIER|SMARCB1|ENSGALG00000005983|transcript|ENSGALT00000009622|protein_coding||c.-104G>A|||||1575|,A|intron_variant|MODIFIER|MMP11|ENSGALG00000005968|transcript|ENSGALT00000009597|protein_coding|7/8|c.1055-154G>A||||||,A|intron_variant|MODIFIER|MMP11|ENSGALG00000005968|transcript|ENSGALT00000081753|protein_coding|6/7|c.887-154G>A||||||
GGT	15	8060066	A	G	7.60694	upstream_gene_variant	DERL3	ENSGALG00000005994	AC=181;AF=0.123;AN=1470;set=A;ANN=A|upstream_gene_variant|MODIFIER|DERL3|ENSGALG00000005994|transcript|ENSGALT00000038506|protein_coding||c.-6C>T|||||612|,A|upstream_gene_variant|MODIFIER|ENSGALG00000006053|ENSGALG00000006053|transcript|ENSGALT00000009757|protein_coding||c.-24G>A|||||8045|,A|upstream_gene_variant|MODIFIER|DERL3|ENSGALG00000005994|transcript|ENSGALT00000087300|protein_coding||c.-9…
GGT	15	8108808	G	C	10.0097	synonymous_variant	ENSGALG00000006320	ENSGALG00000006320	AC=93;AF=0.063;AN=1470;set=A;ANN=G|synonymous_variant|LOW|ENSGALG00000006320|ENSGALG00000006320|transcript|ENSGALT00000047153|protein_coding|6/12|c.624C>G|p.Pro208Pro|624/1503|624/1503|208/500||,G|upstream_gene_variant|MODIFIER|ENSGALG00000046572|ENSGALG00000046572|transcript|ENSGALT00000010216|protein_coding||c.-1C>G|||||8727|WARNING_TRANSCRIPT_NO_START_CODON
GGT	15	8138117	A	C	10.1061	upstream_gene_variant	ENSGALG00000005204	ENSGALG00000005204	AC=91;AF=0.062;AN=1470;set=A;ANN=A|upstream_gene_variant|MODIFIER|ENSGALG00000005204|ENSGALG00000005204|transcript|ENSGALT00000008355|protein_coding||c.-54C>A|||||8297|,A|upstream_gene_variant|MODIFIER|ENSGALG00000005204|ENSGALG00000005204|transcript|ENSGALT00000075176|protein_coding||c.-195C>A|||||7902|,A|downstream_gene_variant|MODIFIER|ENSGALG00000006326|ENSGALG00000006326|transcript|ENSGALT00…
GGT	15	8138212	G	A	11.2424	missense_variant	DDX51	ENSGALG00000032690	AC=75;AF=0.051;AN=1470;set=A;ANN=G|missense_variant|MODERATE|DDX51|ENSGALG00000032690|transcript|ENSGALT00000052189|protein_coding|3/15|c.463A>G|p.Ile155Val|463/1878|463/1878|155/625||WARNING_TRANSCRIPT_NO_START_CODON,G|upstream_gene_variant|MODIFIER|ENSGALG00000005204|ENSGALG00000005204|transcript|ENSGALT00000008355|protein_coding||c.-54A>G|||||8202|,G|upstream_gene_variant|MODIFIER|ENSGALG00000…
GGT	15	8178486	T	C	9.75564	downstream_gene_variant	ENSGALG00000006350	ENSGALG00000006350	AC=1384;AF=0.941;AN=1470;set=A;ANN=C|downstream_gene_variant|MODIFIER|ENSGALG00000006350|ENSGALG00000006350|transcript|ENSGALT00000010265|protein_coding||c.*406T>C|||||8439|,C|intron_variant|MODIFIER|CABIN1|ENSGALG00000006363|transcript|ENSGALT00000010286|protein_coding|13/36|c.1709-27T>C||||||,C|intron_variant|MODIFIER|CABIN1|ENSGALG00000006363|transcript|ENSGALT00000081335|protein_coding|13/35|…
GGT	15	8178505	A	C	9.34673	splice_region_variant&intron_variant	CABIN1	ENSGALG00000006363	AC=427;AF=0.290;AN=1470;set=A;ANN=A|splice_region_variant&intron_variant|LOW|CABIN1|ENSGALG00000006363|transcript|ENSGALT00000010286|protein_coding|13/36|c.1709-8C>A||||||,A|splice_region_variant&intron_variant|LOW|CABIN1|ENSGALG00000006363|transcript|ENSGALT00000081335|protein_coding|13/35|c.1709-8C>A||||||,A|downstream_gene_variant|MODIFIER|ENSGALG00000006350|ENSGALG00000006350|transcript|ENSGA…
GGT	15	8178694	A	G	10.787	synonymous_variant	CABIN1	ENSGALG00000006363	AC=88;AF=0.060;AN=1470;set=A;ANN=A|synonymous_variant|LOW|CABIN1|ENSGALG00000006363|transcript|ENSGALT00000010286|protein_coding|14/37|c.1890G>A|p.Ala630Ala|2008/6661|1890/6543|630/2180||,A|synonymous_variant|LOW|CABIN1|ENSGALG00000006363|transcript|ENSGALT00000081335|protein_coding|14/36|c.1890G>A|p.Ala630Ala|2008/6496|1890/6378|630/2125||,A|downstream_gene_variant|MODIFIER|ENSGALG00000006350|EN…
GGT	15	8179139	G	A	10.5537	downstream_gene_variant	ENSGALG00000006350	ENSGALG00000006350	AC=86;AF=0.059;AN=1470;set=A;ANN=G|downstream_gene_variant|MODIFIER|ENSGALG00000006350|ENSGALG00000006350|transcript|ENSGALT00000010265|protein_coding||c.*406A>G|||||9092|,G|intron_variant|MODIFIER|CABIN1|ENSGALG00000006363|transcript|ENSGALT00000010286|protein_coding|14/36|c.1897-27A>G||||||,G|intron_variant|MODIFIER|CABIN1|ENSGALG00000006363|transcript|ENSGALT00000081335|protein_coding|14/35|c.…
GGT	15	8193268	A	G	6.16269	intron_variant	CABIN1	ENSGALG00000006363	AC=287;AF=0.195;AN=1470;set=A;ANN=A|intron_variant|MODIFIER|CABIN1|ENSGALG00000006363|transcript|ENSGALT00000010286|protein_coding|26/36|c.4111+382G>A||||||,A|intron_variant|MODIFIER|CABIN1|ENSGALG00000006363|transcript|ENSGALT00000081335|protein_coding|26/35|c.4111+382G>A||||||
GGT	15	8201586	T	G	7.27999	intron_variant	CABIN1	ENSGALG00000006363	AC=739;AF=0.503;AN=1470;set=A;ANN=G|intron_variant|MODIFIER|CABIN1|ENSGALG00000006363|transcript|ENSGALT00000010286|protein_coding|27/36|c.4294+617T>G||||||,G|intron_variant|MODIFIER|CABIN1|ENSGALG00000006363|transcript|ENSGALT00000081335|protein_coding|27/35|c.4294+617T>G||||||
GGT	15	8350371	C	T	6.22332	upstream_gene_variant	ENSGALG00000006430	ENSGALG00000006430	AC=561;AF=0.382;AN=1470;set=A;ANN=C|upstream_gene_variant|MODIFIER|ENSGALG00000006430|ENSGALG00000006430|transcript|ENSGALT00000010381|protein_coding||c.-3T>C|||||3286|,C|intergenic_region|MODIFIER|KLHL22-ENSGALG00000006430|ENSGALG00000006422-ENSGALG00000006430|intergenic_region|ENSGALG00000006422-ENSGALG00000006430|||||||||
GGT	15	8387517	G	T	5.74372	upstream_gene_variant	SMPD4	ENSGALG00000006455	AC=112;AF=0.076;AN=1470;set=A;ANN=G|upstream_gene_variant|MODIFIER|SMPD4|ENSGALG00000006455|transcript|ENSGALT00000010423|protein_coding||c.-1A>C|||||250|,G|upstream_gene_variant|MODIFIER|SMPD4|ENSGALG00000006455|transcript|ENSGALT00000073518|protein_coding||c.-1A>C|||||101|,G|intron_variant|MODIFIER|SMPD4|ENSGALG00000006455|transcript|ENSGALT00000075839|protein_coding|1/18|c.36+224A>C||||||WARNI…
GGT	15	8388182	C	G	6.88216	upstream_gene_variant	SMPD4	ENSGALG00000006455	AC=114;AF=0.078;AN=1470;set=A;ANN=C|upstream_gene_variant|MODIFIER|SMPD4|ENSGALG00000006455|transcript|ENSGALT00000010423|protein_coding||c.-1C>G|||||915|,C|upstream_gene_variant|MODIFIER|SMPD4|ENSGALG00000006455|transcript|ENSGALT00000073518|protein_coding||c.-1C>G|||||766|,C|upstream_gene_variant|MODIFIER|SMPD4|ENSGALG00000006455|transcript|ENSGALT00000075839|protein_coding||c.-1C>G|||||406|WAR…
GGT	15	8448825	A	T	9.96431	upstream_gene_variant	LRRC75B	ENSGALG00000006588	AC=90;AF=0.061;AN=1470;set=A;ANN=A|upstream_gene_variant|MODIFIER|LRRC75B|ENSGALG00000006588|transcript|ENSGALT00000010637|protein_coding||c.-1T>A|||||4261|,A|intergenic_region|MODIFIER|ENSGALG00000006565-LRRC75B|ENSGALG00000006565-ENSGALG00000006588|intergenic_region|ENSGALG00000006565-ENSGALG00000006588|||||||||
GGT	15	8463277	A	G	6.38318	intron_variant	LRRC75B	ENSGALG00000006588	AC=155;AF=0.105;AN=1470;set=A;ANN=A|intron_variant|MODIFIER|LRRC75B|ENSGALG00000006588|transcript|ENSGALT00000010637|protein_coding|3/3|c.489-1399G>A||||||
GGT	15	8464354	T	C	10.2061	intron_variant	LRRC75B	ENSGALG00000006588	AC=74;AF=0.050;AN=1470;set=A;ANN=T|intron_variant|MODIFIER|LRRC75B|ENSGALG00000006588|transcript|ENSGALT00000010637|protein_coding|3/3|c.489-322C>T||||||
GGT	15	8467276	C	T	8.52685	downstream_gene_variant	LRRC75B	ENSGALG00000006588	AC=91;AF=0.062;AN=1470;set=A;ANN=C|downstream_gene_variant|MODIFIER|LRRC75B|ENSGALG00000006588|transcript|ENSGALT00000010637|protein_coding||c.*1011T>C|||||2078|,C|downstream_gene_variant|MODIFIER|SNRPD3|ENSGALG00000006596|transcript|ENSGALT00000010647|protein_coding||c.*488A>G|||||8198|,C|downstream_gene_variant|MODIFIER|SNRPD3|ENSGALG00000006596|transcript|ENSGALT00000087429|protein_coding||c.*…
GGT	15	8467322	G	A	8.52685	downstream_gene_variant	LRRC75B	ENSGALG00000006588	AC=91;AF=0.062;AN=1470;set=A;ANN=G|downstream_gene_variant|MODIFIER|LRRC75B|ENSGALG00000006588|transcript|ENSGALT00000010637|protein_coding||c.*1011A>G|||||2124|,G|downstream_gene_variant|MODIFIER|SNRPD3|ENSGALG00000006596|transcript|ENSGALT00000010647|protein_coding||c.*488T>C|||||8152|,G|downstream_gene_variant|MODIFIER|SNRPD3|ENSGALG00000006596|transcript|ENSGALT00000087429|protein_coding||c.*…
GGT	15	8467492	T	C	8.81983	downstream_gene_variant	LRRC75B	ENSGALG00000006588	AC=92;AF=0.063;AN=1470;set=A;ANN=T|downstream_gene_variant|MODIFIER|LRRC75B|ENSGALG00000006588|transcript|ENSGALT00000010637|protein_coding||c.*1011C>T|||||2294|,T|downstream_gene_variant|MODIFIER|SNRPD3|ENSGALG00000006596|transcript|ENSGALT00000010647|protein_coding||c.*488G>A|||||7982|,T|downstream_gene_variant|MODIFIER|SNRPD3|ENSGALG00000006596|transcript|ENSGALT00000087429|protein_coding||c.*…
GGT	15	8467625	T	G	8.67331	downstream_gene_variant	LRRC75B	ENSGALG00000006588	AC=92;AF=0.063;AN=1470;set=A;ANN=T|downstream_gene_variant|MODIFIER|LRRC75B|ENSGALG00000006588|transcript|ENSGALT00000010637|protein_coding||c.*1011G>T|||||2427|,T|downstream_gene_variant|MODIFIER|SNRPD3|ENSGALG00000006596|transcript|ENSGALT00000010647|protein_coding||c.*488C>A|||||7849|,T|downstream_gene_variant|MODIFIER|SNRPD3|ENSGALG00000006596|transcript|ENSGALT00000087429|protein_coding||c.*…
GGT	15	8484828	C	G	6.83329	upstream_gene_variant	SNRPD3	ENSGALG00000006596	AC=225;AF=0.153;AN=1470;set=A;ANN=C|upstream_gene_variant|MODIFIER|SNRPD3|ENSGALG00000006596|transcript|ENSGALT00000010647|protein_coding||c.-108C>G|||||5726|,C|upstream_gene_variant|MODIFIER|SNRPD3|ENSGALG00000006596|transcript|ENSGALT00000087429|protein_coding||c.-14C>G|||||7144|,C|downstream_gene_variant|MODIFIER|uc_338|ENSGALG00000027040|transcript|ENSGALT00000045744|misc_RNA||n.*176G>C|||||2…
GGT	15	8484844	G	A	6.66699	upstream_gene_variant	SNRPD3	ENSGALG00000006596	AC=226;AF=0.154;AN=1470;set=A;ANN=G|upstream_gene_variant|MODIFIER|SNRPD3|ENSGALG00000006596|transcript|ENSGALT00000010647|protein_coding||c.-108T>C|||||5742|,G|upstream_gene_variant|MODIFIER|SNRPD3|ENSGALG00000006596|transcript|ENSGALT00000087429|protein_coding||c.-14T>C|||||7160|,G|downstream_gene_variant|MODIFIER|uc_338|ENSGALG00000027040|transcript|ENSGALT00000045744|misc_RNA||n.*176A>G|||||2…
GGT	15	8490563	A	C	8.45065	downstream_gene_variant	GUCD1	ENSGALG00000006607	AC=95;AF=0.065;AN=1470;set=A;ANN=A|downstream_gene_variant|MODIFIER|GUCD1|ENSGALG00000006607|transcript|ENSGALT00000010666|protein_coding||c.*693C>A|||||5223|,A|downstream_gene_variant|MODIFIER|uc_338|ENSGALG00000027040|transcript|ENSGALT00000045744|misc_RNA||n.*176C>A|||||7892|,A|intron_variant|MODIFIER|UPB1|ENSGALG00000006627|transcript|ENSGALT00000010703|protein_coding|9/9|c.1068+659G>T||||||
GGT	15	8495241	T	C	5.83045	downstream_gene_variant	GUCD1	ENSGALG00000006607	AC=772;AF=0.525;AN=1470;set=A;ANN=C|downstream_gene_variant|MODIFIER|GUCD1|ENSGALG00000006607|transcript|ENSGALT00000010666|protein_coding||c.*693T>C|||||9901|,C|intron_variant|MODIFIER|UPB1|ENSGALG00000006627|transcript|ENSGALT00000010703|protein_coding|5/9|c.619-313A>G||||||
GGT	15	8508043	C	T	8.61204	upstream_gene_variant	UPB1	ENSGALG00000006627	AC=1378;AF=0.937;AN=1470;set=A;ANN=T|upstream_gene_variant|MODIFIER|UPB1|ENSGALG00000006627|transcript|ENSGALT00000010703|protein_coding||c.-51G>A|||||5451|,T|intergenic_region|MODIFIER|UPB1-ADORA2A|ENSGALG00000006627-ENSGALG00000006642|intergenic_region|ENSGALG00000006627-ENSGALG00000006642|||||||||
GGT	15	8597725	T	C	7.88614	intron_variant	ENSGALG00000006648	ENSGALG00000006648	AC=91;AF=0.062;AN=1470;set=A;ANN=T|intron_variant|MODIFIER|ENSGALG00000006648|ENSGALG00000006648|transcript|ENSGALT00000033880|protein_coding|5/15|c.2221+485G>A||||||
GGT	15	8620501	T	C	6.68154	upstream_gene_variant	ENSGALG00000006648	ENSGALG00000006648	AC=409;AF=0.278;AN=1470;set=A;ANN=T|upstream_gene_variant|MODIFIER|ENSGALG00000006648|ENSGALG00000006648|transcript|ENSGALT00000033880|protein_coding||c.-3G>A|||||3141|,T|downstream_gene_variant|MODIFIER|BCR|ENSGALG00000006695|transcript|ENSGALT00000010819|protein_coding||c.*4094G>A|||||5024|,T|intergenic_region|MODIFIER|ENSGALG00000006648-BCR|ENSGALG00000006648-ENSGALG00000006695|intergenic_regi…
GGT	15	8695378	C	T	6.37786	intron_variant	BCR	ENSGALG00000006695	AC=1169;AF=0.795;AN=1470;set=A;ANN=T|intron_variant|MODIFIER|BCR|ENSGALG00000006695|transcript|ENSGALT00000010819|protein_coding|1/22|c.1516+20968G>A||||||
GGT	15	8717091	A	G	7.00933	synonymous_variant	BCR	ENSGALG00000006695	AC=185;AF=0.126;AN=1470;set=A;ANN=A|synonymous_variant|LOW|BCR|ENSGALG00000006695|transcript|ENSGALT00000010819|protein_coding|1/23|c.771C>T|p.Asn257Asn|809/4094|771/4056|257/1351||,A|downstream_gene_variant|MODIFIER|RAB36|ENSGALG00000006710|transcript|ENSGALT00000010853|protein_coding||c.*879C>T|||||8633|
GGT	15	8725000	C	T	6.15292	upstream_gene_variant	BCR	ENSGALG00000006695	AC=455;AF=0.310;AN=1470;set=A;ANN=C|upstream_gene_variant|MODIFIER|BCR|ENSGALG00000006695|transcript|ENSGALT00000010819|protein_coding||c.-39A>G|||||7101|,C|downstream_gene_variant|MODIFIER|RAB36|ENSGALG00000006710|transcript|ENSGALT00000010853|protein_coding||c.*879A>G|||||724|,C|intergenic_region|MODIFIER|BCR-RAB36|ENSGALG00000006695-ENSGALG00000006710|intergenic_region|ENSGALG00000006695-ENSGA…
GGT	15	8807090	C	T	7.38091	missense_variant&splice_region_variant	RSPH14	ENSGALG00000006712	AC=118;AF=0.080;AN=1470;set=A;ANN=C|missense_variant&splice_region_variant|MODERATE|RSPH14|ENSGALG00000006712|transcript|ENSGALT00000010857|protein_coding|7/7|c.782T>C|p.Val261Ala|1068/1438|782/792|261/263||,C|downstream_gene_variant|MODIFIER|ENSGALG00000006728|ENSGALG00000006728|transcript|ENSGALT00000010884|protein_coding||c.*1944A>G|||||6578|,C|downstream_gene_variant|MODIFIER|ENSGALG000000067…
GGT	15	8854866	C	T	7.47607	intron_variant	ENSGALG00000030684	ENSGALG00000030684	AC=321;AF=0.218;AN=1470;set=A;ANN=C|intron_variant|MODIFIER|ENSGALG00000030684|ENSGALG00000030684|transcript|ENSGALT00000061789|lincRNA|2/3|n.360+3556A>G||||||
GGT	15	9016185	T	C	6.08587	upstream_gene_variant	EIF4ENIF1	ENSGALG00000006898	AC=951;AF=0.647;AN=1470;set=A;ANN=C|upstream_gene_variant|MODIFIER|EIF4ENIF1|ENSGALG00000006898|transcript|ENSGALT00000011172|protein_coding||c.-1T>C|||||9639|,C|intergenic_region|MODIFIER|PISD-EIF4ENIF1|ENSGALG00000006872-ENSGALG00000006898|intergenic_region|ENSGALG00000006872-ENSGALG00000006898|||||||||
GGT	15	9016304	T	C	6.27022	upstream_gene_variant	EIF4ENIF1	ENSGALG00000006898	AC=213;AF=0.145;AN=1470;set=A;ANN=T|upstream_gene_variant|MODIFIER|EIF4ENIF1|ENSGALG00000006898|transcript|ENSGALT00000011172|protein_coding||c.-1C>T|||||9520|,T|intergenic_region|MODIFIER|PISD-EIF4ENIF1|ENSGALG00000006872-ENSGALG00000006898|intergenic_region|ENSGALG00000006872-ENSGALG00000006898|||||||||
GGT	15	9016331	T	C	6.976	upstream_gene_variant	EIF4ENIF1	ENSGALG00000006898	AC=130;AF=0.088;AN=1470;set=A;ANN=T|upstream_gene_variant|MODIFIER|EIF4ENIF1|ENSGALG00000006898|transcript|ENSGALT00000011172|protein_coding||c.-1C>T|||||9493|,T|intergenic_region|MODIFIER|PISD-EIF4ENIF1|ENSGALG00000006872-ENSGALG00000006898|intergenic_region|ENSGALG00000006872-ENSGALG00000006898|||||||||
GGT	15	9039543	C	A	8.31747	downstream_gene_variant	ENSGALG00000006921	ENSGALG00000006921	AC=249;AF=0.169;AN=1470;set=A;ANN=C|downstream_gene_variant|MODIFIER|ENSGALG00000006921|ENSGALG00000006921|transcript|ENSGALT00000038379|protein_coding||c.*1367T>G|||||8146|,C|downstream_gene_variant|MODIFIER|ENSGALG00000006921|ENSGALG00000006921|transcript|ENSGALT00000089060|protein_coding||c.*1124T>G|||||8105|,C|downstream_gene_variant|MODIFIER|ENSGALG00000006921|ENSGALG00000006921|transcript|E…
GGT	15	9050863	C	T	9.86179	upstream_gene_variant	PATZ1	ENSGALG00000006934	AC=163;AF=0.111;AN=1470;set=A;ANN=C|upstream_gene_variant|MODIFIER|PATZ1|ENSGALG00000006934|transcript|ENSGALT00000011231|protein_coding||c.-53T>C|||||9937|,C|upstream_gene_variant|MODIFIER|ENSGALG00000006921|ENSGALG00000006921|transcript|ENSGALT00000084295|protein_coding||c.-17A>G|||||2460|,C|upstream_gene_variant|MODIFIER|PATZ1|ENSGALG00000006934|transcript|ENSGALT00000065470|protein_coding||c.…
GGT	15	9050886	G	A	11.1346	upstream_gene_variant	PATZ1	ENSGALG00000006934	AC=175;AF=0.119;AN=1470;set=A;ANN=G|upstream_gene_variant|MODIFIER|PATZ1|ENSGALG00000006934|transcript|ENSGALT00000011231|protein_coding||c.-53A>G|||||9914|,G|upstream_gene_variant|MODIFIER|ENSGALG00000006921|ENSGALG00000006921|transcript|ENSGALT00000084295|protein_coding||c.-17T>C|||||2483|,G|upstream_gene_variant|MODIFIER|PATZ1|ENSGALG00000006934|transcript|ENSGALT00000065470|protein_coding||c.…
GGT	15	9074736	C	T	6.06429	downstream_gene_variant	PATZ1	ENSGALG00000006934	AC=561;AF=0.382;AN=1470;set=A;ANN=C|downstream_gene_variant|MODIFIER|PATZ1|ENSGALG00000006934|transcript|ENSGALT00000082485|protein_coding||c.*1714T>C|||||4220|,C|intron_variant|MODIFIER|PATZ1|ENSGALG00000006934|transcript|ENSGALT00000011231|protein_coding|3/4|c.1517-1260T>C||||||
GGT	15	9124504	C	T	7.33826	downstream_gene_variant	RNF185	ENSGALG00000006960	AC=190;AF=0.129;AN=1470;set=A;ANN=C|downstream_gene_variant|MODIFIER|RNF185|ENSGALG00000006960|transcript|ENSGALT00000011276|protein_coding||c.*702A>G|||||4708|,C|intron_variant|MODIFIER|LIMK2|ENSGALG00000006950|transcript|ENSGALT00000011263|protein_coding|2/15|c.116+2232A>G||||||
GGT	15	9200321	A	G	9.49823	intron_variant	SPPL3	ENSGALG00000006979	AC=104;AF=0.071;AN=1470;set=A;ANN=A|intron_variant|MODIFIER|SPPL3|ENSGALG00000006979|transcript|ENSGALT00000011307|protein_coding|2/10|c.102-1704G>A||||||
GGT	15	9228442	T	C	7.56468	downstream_gene_variant	ENSGALG00000040198	ENSGALG00000040198	AC=127;AF=0.086;AN=1470;set=A;ANN=T|downstream_gene_variant|MODIFIER|ENSGALG00000040198|ENSGALG00000040198|transcript|ENSGALT00000077804|lincRNA||n.*967G>A|||||2156|,T|downstream_gene_variant|MODIFIER|UNC119B|ENSGALG00000026722|transcript|ENSGALT00000086267|protein_coding||c.*696G>A|||||5655|,T|downstream_gene_variant|MODIFIER|UNC119B|ENSGALG00000026722|transcript|ENSGALT00000045275|protein_codin…
GGT	15	9390901	G	T	7.46639	intron_variant	MSI1	ENSGALG00000007227	AC=176;AF=0.120;AN=1470;set=A;ANN=G|intron_variant|MODIFIER|MSI1|ENSGALG00000007227|transcript|ENSGALT00000008924|protein_coding|5/13|c.310-135T>G||||||
GGT	15	9433946	C	T	6.02834	synonymous_variant	SIRT4	ENSGALG00000007244	AC=110;AF=0.075;AN=1470;set=A;ANN=C|synonymous_variant|LOW|SIRT4|ENSGALG00000007244|transcript|ENSGALT00000011720|protein_coding|4/5|c.819A>G|p.Ala273Ala|860/1582|819/948|273/315||,C|upstream_gene_variant|MODIFIER|U4|ENSGALG00000017906|transcript|ENSGALT00000028613|snRNA||n.-1T>C|||||4463|,C|upstream_gene_variant|MODIFIER|U4|ENSGALG00000017907|transcript|ENSGALT00000028614|snRNA||n.-1T>C|||||5069…
GGT	15	9463956	G	A	8.15472	intron_variant	PXN	ENSGALG00000007247	AC=118;AF=0.080;AN=1470;set=A;ANN=G|intron_variant|MODIFIER|PXN|ENSGALG00000007247|transcript|ENSGALT00000081127|protein_coding|3/10|c.369-422A>G||||||WARNING_TRANSCRIPT_NO_START_CODON,G|intron_variant|MODIFIER|PXN|ENSGALG00000007247|transcript|ENSGALT00000011727|protein_coding|3/10|c.357-422A>G||||||
GGT	15	9466137	T	C	7.78046	upstream_gene_variant	uc_338	ENSGALG00000027881	AC=139;AF=0.095;AN=1470;set=A;ANN=T|upstream_gene_variant|MODIFIER|uc_338|ENSGALG00000027881|transcript|ENSGALT00000044217|misc_RNA||n.-1C>T|||||10000|,T|intron_variant|MODIFIER|PXN|ENSGALG00000007247|transcript|ENSGALT00000081127|protein_coding|6/10|c.846+423C>T||||||WARNING_TRANSCRIPT_NO_START_CODON,T|intron_variant|MODIFIER|PXN|ENSGALG00000007247|transcript|ENSGALT00000011727|protein_coding|6/…
GGT	15	9520875	C	T	8.79141	upstream_gene_variant	RAB35	ENSGALG00000007308	AC=89;AF=0.061;AN=1470;set=A;ANN=C|upstream_gene_variant|MODIFIER|RAB35|ENSGALG00000007308|transcript|ENSGALT00000011828|protein_coding||c.-91T>C|||||8362|,C|intron_variant|MODIFIER|GCN1|ENSGALG00000007276|transcript|ENSGALT00000011789|protein_coding|52/55|c.7370-297T>C||||||WARNING_TRANSCRIPT_NO_START_CODON
GGT	15	9526680	A	T	10.2018	upstream_gene_variant	RAB35	ENSGALG00000007308	AC=79;AF=0.054;AN=1470;set=A;ANN=A|upstream_gene_variant|MODIFIER|RAB35|ENSGALG00000007308|transcript|ENSGALT00000011828|protein_coding||c.-91T>A|||||2557|,A|downstream_gene_variant|MODIFIER|GCN1|ENSGALG00000007276|transcript|ENSGALT00000011789|protein_coding||c.*7968T>A|||||2243|WARNING_TRANSCRIPT_NO_START_CODON,A|intergenic_region|MODIFIER|GCN1-RAB35|ENSGALG00000007276-ENSGALG00000007308|interg…
GGT	15	9599700	C	T	5.97892	upstream_gene_variant	BICDL1	ENSGALG00000007319	AC=1331;AF=0.905;AN=1470;set=A;ANN=T|upstream_gene_variant|MODIFIER|BICDL1|ENSGALG00000007319|transcript|ENSGALT00000084822|protein_coding||c.-1G>A|||||9964|,T|intergenic_region|MODIFIER|BICDL1-CIT|ENSGALG00000007319-ENSGALG00000007354|intergenic_region|ENSGALG00000007319-ENSGALG00000007354|||||||||
GGT	15	9722174	G	A	8.012	intron_variant	CCDC60	ENSGALG00000046262	AC=98;AF=0.067;AN=1470;set=A;ANN=G|intron_variant|MODIFIER|CCDC60|ENSGALG00000046262|transcript|ENSGALT00000085721|protein_coding|12/13|c.1355+470T>C||||||
GGT	15	9727292	T	C	6.96718	intron_variant	CCDC60	ENSGALG00000046262	AC=99;AF=0.067;AN=1470;set=A;ANN=T|intron_variant|MODIFIER|CCDC60|ENSGALG00000046262|transcript|ENSGALT00000085721|protein_coding|6/13|c.652-414G>A||||||
GGT	15	9728755	G	A	8.9664	intron_variant	CCDC60	ENSGALG00000046262	AC=100;AF=0.068;AN=1470;set=A;ANN=G|intron_variant|MODIFIER|CCDC60|ENSGALG00000046262|transcript|ENSGALT00000085721|protein_coding|5/13|c.561-606T>C||||||
GGT	15	9728814	G	A	8.17991	intron_variant	CCDC60	ENSGALG00000046262	AC=238;AF=0.162;AN=1470;set=A;ANN=G|intron_variant|MODIFIER|CCDC60|ENSGALG00000046262|transcript|ENSGALT00000085721|protein_coding|5/13|c.561-665T>C||||||
GGT	15	9760252	G	T	7.3165	downstream_gene_variant	HSPB8	ENSGALG00000007383	AC=95;AF=0.065;AN=1470;set=A;ANN=G|downstream_gene_variant|MODIFIER|HSPB8|ENSGALG00000007383|transcript|ENSGALT00000011938|protein_coding||c.*594A>C|||||5436|,G|intergenic_region|MODIFIER|CCDC60-HSPB8|ENSGALG00000046262-ENSGALG00000007383|intergenic_region|ENSGALG00000046262-ENSGALG00000007383|||||||||
GGT	15	9760860	T	C	5.97479	downstream_gene_variant	HSPB8	ENSGALG00000007383	AC=1095;AF=0.745;AN=1470;set=A;ANN=C|downstream_gene_variant|MODIFIER|HSPB8|ENSGALG00000007383|transcript|ENSGALT00000011938|protein_coding||c.*594A>G|||||4828|,C|intergenic_region|MODIFIER|CCDC60-HSPB8|ENSGALG00000046262-ENSGALG00000007383|intergenic_region|ENSGALG00000046262-ENSGALG00000007383|||||||||
GGT	15	9846521	T	C	6.40185	intron_variant	SUDS3	ENSGALG00000007393	AC=140;AF=0.095;AN=1470;set=A;ANN=T|intron_variant|MODIFIER|SUDS3|ENSGALG00000007393|transcript|ENSGALT00000011961|protein_coding|10/11|c.758+1710G>A||||||,T|intron_variant|MODIFIER|SUDS3|ENSGALG00000007393|transcript|ENSGALT00000071007|protein_coding|9/10|c.680+1710G>A||||||
GGT	15	9868732	C	T	5.91067	upstream_gene_variant	SUDS3	ENSGALG00000007393	AC=852;AF=0.580;AN=1470;set=A;ANN=T|upstream_gene_variant|MODIFIER|SUDS3|ENSGALG00000007393|transcript|ENSGALT00000011961|protein_coding||c.-23G>A|||||6549|,T|upstream_gene_variant|MODIFIER|ENSGALG00000030143|ENSGALG00000030143|transcript|ENSGALT00000064035|lincRNA||n.-1G>A|||||5093|,T|upstream_gene_variant|MODIFIER|SUDS3|ENSGALG00000007393|transcript|ENSGALT00000071007|protein_coding||c.-1G>A|||…
GGT	15	9885300	A	C	8.59381	upstream_gene_variant	TAOK3	ENSGALG00000007396	AC=362;AF=0.246;AN=1470;set=A;ANN=A|upstream_gene_variant|MODIFIER|TAOK3|ENSGALG00000007396|transcript|ENSGALT00000080767|protein_coding||c.-1C>A|||||5801|,A|intron_variant|MODIFIER|TAOK3|ENSGALG00000007396|transcript|ENSGALT00000011968|protein_coding|1/20|c.-166-4400C>A||||||
GGT	15	9885426	T	G	7.89671	upstream_gene_variant	TAOK3	ENSGALG00000007396	AC=381;AF=0.259;AN=1470;set=A;ANN=T|upstream_gene_variant|MODIFIER|TAOK3|ENSGALG00000007396|transcript|ENSGALT00000080767|protein_coding||c.-1G>T|||||5675|,T|intron_variant|MODIFIER|TAOK3|ENSGALG00000007396|transcript|ENSGALT00000011968|protein_coding|1/20|c.-166-4274G>T||||||
GGT	15	9901993	A	T	6.06007	intron_variant	TAOK3	ENSGALG00000007396	AC=137;AF=0.093;AN=1470;set=A;ANN=A|intron_variant|MODIFIER|TAOK3|ENSGALG00000007396|transcript|ENSGALT00000011968|protein_coding|8/20|c.552-450T>A||||||,A|intron_variant|MODIFIER|TAOK3|ENSGALG00000007396|transcript|ENSGALT00000080767|protein_coding|5/17|c.528-450T>A||||||
GGT	15	9902061	C	T	6.06007	intron_variant	TAOK3	ENSGALG00000007396	AC=137;AF=0.093;AN=1470;set=A;ANN=C|intron_variant|MODIFIER|TAOK3|ENSGALG00000007396|transcript|ENSGALT00000011968|protein_coding|8/20|c.552-382T>C||||||,C|intron_variant|MODIFIER|TAOK3|ENSGALG00000007396|transcript|ENSGALT00000080767|protein_coding|5/17|c.528-382T>C||||||
GGT	15	9906473	A	G	6.72607	intron_variant	TAOK3	ENSGALG00000007396	AC=484;AF=0.329;AN=1470;set=A;ANN=A|intron_variant|MODIFIER|TAOK3|ENSGALG00000007396|transcript|ENSGALT00000011968|protein_coding|11/20|c.819+144G>A||||||,A|intron_variant|MODIFIER|TAOK3|ENSGALG00000007396|transcript|ENSGALT00000080767|protein_coding|8/17|c.795+144G>A||||||
GGT	15	10237537	T	C	8.02883	intergenic_region	ENSGALG00000007728-RTN4R	ENSGALG00000007728-ENSGALG00000007732	AC=420;AF=0.286;AN=1470;set=A;ANN=T|intergenic_region|MODIFIER|ENSGALG00000007728-RTN4R|ENSGALG00000007728-ENSGALG00000007732|intergenic_region|ENSGALG00000007728-ENSGALG00000007732|||||||||
GGT	15	10324249	C	G	8.39882	intergenic_region	ENSGALG00000007728-RTN4R	ENSGALG00000007728-ENSGALG00000007732	AC=73;AF=0.050;AN=1470;set=A;ANN=C|intergenic_region|MODIFIER|ENSGALG00000007728-RTN4R|ENSGALG00000007728-ENSGALG00000007732|intergenic_region|ENSGALG00000007728-ENSGALG00000007732|||||||||
GGT	15	10324405	A	G	7.71245	intergenic_region	ENSGALG00000007728-RTN4R	ENSGALG00000007728-ENSGALG00000007732	AC=74;AF=0.050;AN=1470;set=A;ANN=A|intergenic_region|MODIFIER|ENSGALG00000007728-RTN4R|ENSGALG00000007728-ENSGALG00000007732|intergenic_region|ENSGALG00000007728-ENSGALG00000007732|||||||||
GGT	15	10324449	A	G	7.71245	intergenic_region	ENSGALG00000007728-RTN4R	ENSGALG00000007728-ENSGALG00000007732	AC=74;AF=0.050;AN=1470;set=A;ANN=A|intergenic_region|MODIFIER|ENSGALG00000007728-RTN4R|ENSGALG00000007728-ENSGALG00000007732|intergenic_region|ENSGALG00000007728-ENSGALG00000007732|||||||||
GGT	15	10324451	T	C	7.71245	intergenic_region	ENSGALG00000007728-RTN4R	ENSGALG00000007728-ENSGALG00000007732	AC=74;AF=0.050;AN=1470;set=A;ANN=T|intergenic_region|MODIFIER|ENSGALG00000007728-RTN4R|ENSGALG00000007728-ENSGALG00000007732|intergenic_region|ENSGALG00000007728-ENSGALG00000007732|||||||||
GGT	15	10324455	T	C	7.71245	intergenic_region	ENSGALG00000007728-RTN4R	ENSGALG00000007728-ENSGALG00000007732	AC=74;AF=0.050;AN=1470;set=A;ANN=T|intergenic_region|MODIFIER|ENSGALG00000007728-RTN4R|ENSGALG00000007728-ENSGALG00000007732|intergenic_region|ENSGALG00000007728-ENSGALG00000007732|||||||||
GGT	15	10324472	A	G	7.71245	intergenic_region	ENSGALG00000007728-RTN4R	ENSGALG00000007728-ENSGALG00000007732	AC=74;AF=0.050;AN=1470;set=A;ANN=A|intergenic_region|MODIFIER|ENSGALG00000007728-RTN4R|ENSGALG00000007728-ENSGALG00000007732|intergenic_region|ENSGALG00000007728-ENSGALG00000007732|||||||||
GGT	15	10325824	C	T	8.23716	intergenic_region	ENSGALG00000007728-RTN4R	ENSGALG00000007728-ENSGALG00000007732	AC=75;AF=0.051;AN=1470;set=A;ANN=C|intergenic_region|MODIFIER|ENSGALG00000007728-RTN4R|ENSGALG00000007728-ENSGALG00000007732|intergenic_region|ENSGALG00000007728-ENSGALG00000007732|||||||||
GGT	15	10330772	A	G	7.12744	intergenic_region	ENSGALG00000007728-RTN4R	ENSGALG00000007728-ENSGALG00000007732	AC=429;AF=0.292;AN=1470;set=A;ANN=A|intergenic_region|MODIFIER|ENSGALG00000007728-RTN4R|ENSGALG00000007728-ENSGALG00000007732|intergenic_region|ENSGALG00000007728-ENSGALG00000007732|||||||||
GGT	15	10331114	A	G	6.66251	intergenic_region	ENSGALG00000007728-RTN4R	ENSGALG00000007728-ENSGALG00000007732	AC=430;AF=0.293;AN=1470;set=A;ANN=A|intergenic_region|MODIFIER|ENSGALG00000007728-RTN4R|ENSGALG00000007728-ENSGALG00000007732|intergenic_region|ENSGALG00000007728-ENSGALG00000007732|||||||||
GGT	15	10451718	T	C	5.91524	upstream_gene_variant	ENSGALG00000033639	ENSGALG00000033639	AC=540;AF=0.367;AN=1470;set=A;ANN=T|upstream_gene_variant|MODIFIER|ENSGALG00000033639|ENSGALG00000033639|transcript|ENSGALT00000056224|lincRNA||n.-1C>T|||||3818|,T|upstream_gene_variant|MODIFIER|ENSGALG00000033639|ENSGALG00000033639|transcript|ENSGALT00000082128|lincRNA||n.-1C>T|||||3453|,T|downstream_gene_variant|MODIFIER|RTN4R|ENSGALG00000007732|transcript|ENSGALT00000012536|protein_coding||c.*…
GGT	15	10451726	T	C	5.91524	upstream_gene_variant	ENSGALG00000033639	ENSGALG00000033639	AC=540;AF=0.367;AN=1470;set=A;ANN=T|upstream_gene_variant|MODIFIER|ENSGALG00000033639|ENSGALG00000033639|transcript|ENSGALT00000056224|lincRNA||n.-1C>T|||||3810|,T|upstream_gene_variant|MODIFIER|ENSGALG00000033639|ENSGALG00000033639|transcript|ENSGALT00000082128|lincRNA||n.-1C>T|||||3445|,T|downstream_gene_variant|MODIFIER|RTN4R|ENSGALG00000007732|transcript|ENSGALT00000012536|protein_coding||c.*…
GGT	15	10567203	A	G	6.19955	intergenic_region	ENSGALG00000036631-ENSGALG00000028447	ENSGALG00000036631-ENSGALG00000028447	AC=76;AF=0.052;AN=1470;set=A;ANN=A|intergenic_region|MODIFIER|ENSGALG00000036631-ENSGALG00000028447|ENSGALG00000036631-ENSGALG00000028447|intergenic_region|ENSGALG00000036631-ENSGALG00000028447|||||||||
GGT	15	10609749	A	G	5.81919	intergenic_region	ENSGALG00000028447-OSBP2	ENSGALG00000028447-ENSGALG00000007758	AC=156;AF=0.106;AN=1470;set=A;ANN=A|intergenic_region|MODIFIER|ENSGALG00000028447-OSBP2|ENSGALG00000028447-ENSGALG00000007758|intergenic_region|ENSGALG00000028447-ENSGALG00000007758|||||||||
GGT	15	10609843	T	C	7.07914	intergenic_region	ENSGALG00000028447-OSBP2	ENSGALG00000028447-ENSGALG00000007758	AC=586;AF=0.399;AN=1470;set=A;ANN=T|intergenic_region|MODIFIER|ENSGALG00000028447-OSBP2|ENSGALG00000028447-ENSGALG00000007758|intergenic_region|ENSGALG00000028447-ENSGALG00000007758|||||||||
GGT	15	10609886	G	A	6.13785	intergenic_region	ENSGALG00000028447-OSBP2	ENSGALG00000028447-ENSGALG00000007758	AC=161;AF=0.110;AN=1470;set=A;ANN=G|intergenic_region|MODIFIER|ENSGALG00000028447-OSBP2|ENSGALG00000028447-ENSGALG00000007758|intergenic_region|ENSGALG00000028447-ENSGALG00000007758|||||||||
GGT	15	10708969	A	C	6.86877	intergenic_region	ENSGALG00000028447-OSBP2	ENSGALG00000028447-ENSGALG00000007758	AC=87;AF=0.059;AN=1470;set=A;ANN=A|intergenic_region|MODIFIER|ENSGALG00000028447-OSBP2|ENSGALG00000028447-ENSGALG00000007758|intergenic_region|ENSGALG00000028447-ENSGALG00000007758|||||||||
GGT	15	10716756	T	G	7.71798	intergenic_region	ENSGALG00000028447-OSBP2	ENSGALG00000028447-ENSGALG00000007758	AC=78;AF=0.053;AN=1470;set=A;ANN=T|intergenic_region|MODIFIER|ENSGALG00000028447-OSBP2|ENSGALG00000028447-ENSGALG00000007758|intergenic_region|ENSGALG00000028447-ENSGALG00000007758|||||||||
GGT	15	10954277	T	C	7.51397	intron_variant	HORMAD2	ENSGALG00000008037	AC=85;AF=0.058;AN=1470;set=A;ANN=T|intron_variant|MODIFIER|HORMAD2|ENSGALG00000008037|transcript|ENSGALT00000013040|protein_coding|5/6|c.396-533G>A||||||
GGT	15	10974775	T	C	6.00392	downstream_gene_variant	MTMR3	ENSGALG00000008051	AC=177;AF=0.120;AN=1470;set=A;ANN=T|downstream_gene_variant|MODIFIER|MTMR3|ENSGALG00000008051|transcript|ENSGALT00000055305|protein_coding||c.*4023G>A|||||8617|,T|intron_variant|MODIFIER|ENSGALG00000008040|ENSGALG00000008040|transcript|ENSGALT00000013047|protein_coding|2/8|c.99+377C>T||||||
GGT	15	11078701	G	A	5.7367	intron_variant	ASCC2	ENSGALG00000008059	AC=238;AF=0.162;AN=1470;set=A;ANN=G|intron_variant|MODIFIER|ASCC2|ENSGALG00000008059|transcript|ENSGALT00000013083|protein_coding|8/17|c.798-24A>G||||||
GGT	15	11318886	G	T	5.77539	intron_variant	KSR2	ENSGALG00000020905	AC=703;AF=0.478;AN=1470;set=A;ANN=G|intron_variant|MODIFIER|KSR2|ENSGALG00000020905|transcript|ENSGALT00000052268|protein_coding|15/20|c.2280-1523T>G||||||,G|intron_variant|MODIFIER|RFC5|ENSGALG00000026517|transcript|ENSGALT00000044751|protein_coding|1/10|c.-221+16189A>C||||||,G|intron_variant|MODIFIER|RFC5|ENSGALG00000026517|transcript|ENSGALT00000087863|protein_coding|1/10|c.-196+16189A>C||||||…
GGT	15	11318962	G	A	5.85122	intron_variant	KSR2	ENSGALG00000020905	AC=776;AF=0.528;AN=1470;set=A;ANN=A|intron_variant|MODIFIER|KSR2|ENSGALG00000020905|transcript|ENSGALT00000052268|protein_coding|15/20|c.2280-1447G>A||||||,A|intron_variant|MODIFIER|RFC5|ENSGALG00000026517|transcript|ENSGALT00000044751|protein_coding|1/10|c.-221+16113C>T||||||,A|intron_variant|MODIFIER|RFC5|ENSGALG00000026517|transcript|ENSGALT00000087863|protein_coding|1/10|c.-196+16113C>T||||||…
GGT	15	11424602	G	T	8.50203	intron_variant	FBXW8	ENSGALG00000008207	AC=78;AF=0.053;AN=1470;set=A;ANN=G|intron_variant|MODIFIER|FBXW8|ENSGALG00000008207|transcript|ENSGALT00000013364|protein_coding|7/10|c.1186-1607A>C||||||,G|intron_variant|MODIFIER|FBXW8|ENSGALG00000008207|transcript|ENSGALT00000049903|protein_coding|7/10|c.931-1607A>C||||||
GGT	15	11597955	T	C	6.29779	intergenic_region	C12orf49-ENSGALG00000040781	ENSGALG00000031821-ENSGALG00000040781	AC=206;AF=0.140;AN=1470;set=A;ANN=T|intergenic_region|MODIFIER|C12orf49-ENSGALG00000040781|ENSGALG00000031821-ENSGALG00000040781|intergenic_region|ENSGALG00000031821-ENSGALG00000040781|||||||||
GGT	15	12148539	A	G	6.62103	intergenic_region	MED13L-ENSGALG00000045349	ENSGALG00000008238-ENSGALG00000045349	AC=76;AF=0.052;AN=1470;set=A;ANN=A|intergenic_region|MODIFIER|MED13L-ENSGALG00000045349|ENSGALG00000008238-ENSGALG00000045349|intergenic_region|ENSGALG00000008238-ENSGALG00000045349|||||||||
GGT	15	12691115	C	T	5.85491	intron_variant	TPCN1	ENSGALG00000008357	AC=429;AF=0.292;AN=1470;set=A;ANN=C|intron_variant|MODIFIER|TPCN1|ENSGALG00000008357|transcript|ENSGALT00000013608|protein_coding|1/26|c.113-3993A>G||||||,C|intron_variant|MODIFIER|TPCN1|ENSGALG00000008357|transcript|ENSGALT00000052762|protein_coding|1/26|c.62-3993A>G||||||
GLU	17	3139803	G	A	5.91407	downstream_gene_variant	TNC	ENSGALG00000039990	AC=1208;AF=0.822;AN=1470;set=A;ANN=A|downstream_gene_variant|MODIFIER|TNC|ENSGALG00000039990|transcript|ENSGALT00000059719|protein_coding||c.*6730C>T|||||6863|,A|downstream_gene_variant|MODIFIER|TNC|ENSGALG00000039990|transcript|ENSGALT00000049962|protein_coding||c.*5741C>T|||||5677|,A|downstream_gene_variant|MODIFIER|TNC|ENSGALG00000039990|transcript|ENSGALT00000060375|protein_coding||c.*4608C>T…
HDL	1	193111823	T	C	6.06581	intergenic_region	AQP11-PAK1	ENSGALG00000031734-ENSGALG00000000681	AC=89;AF=0.061;AN=1470;set=A;ANN=T|intergenic_region|MODIFIER|AQP11-PAK1|ENSGALG00000031734-ENSGALG00000000681|intergenic_region|ENSGALG00000031734-ENSGALG00000000681|||||||||
LDH	5	12780096	T	C	6.19206	intergenic_region	PTPN5-PTPRJ	ENSGALG00000006368-ENSGALG00000006382	AC=466;AF=0.317;AN=1470;set=A;ANN=T|intergenic_region|MODIFIER|PTPN5-PTPRJ|ENSGALG00000006368-ENSGALG00000006382|intergenic_region|ENSGALG00000006368-ENSGALG00000006382|||||||||
TP	1	994546	T	C	7.55084	intron_variant	COPG2	ENSGALG00000008144	AC=771;AF=0.524;AN=1470;set=A;ANN=C|intron_variant|MODIFIER|COPG2|ENSGALG00000008144|transcript|ENSGALT00000013228|protein_coding|9/23|c.725+139A>G||||||WARNING_TRANSCRIPT_NO_START_CODON
									#N/A
